# Supplementary material for: Co-expression network analysis reveals the pivotal role of mitochondrial dysfunction and interferon signature in juvenile dermatomyositis
Source: PeerJ. 2020 Feb 18;8:e8611. doi: 10.7717/peerj.8611 (PMC7034382; doi:10.7717/peerj.8611)
Supplement: Table S2 [file peerj-08-8611-s002.xlsx]

## Sheet: Sheet1
row.names(tT)	logFC	AveExpr	t	P.Value	adj.P.Val	B	regulated
PSMB8	6.36381	8.70874	41.7832	7.46533e-35	1.52375e-30	66.0852	Up-Regulated
ISG15	6.18446	11.7145	25.8555	9.63413e-27	9.83211e-23	50.0254	Up-Regulated
IFIT3	4.6395	12.3378	24.0772	1.4423e-25	7.92175e-22	47.5302	Up-Regulated
RSAD2	4.82921	11.2098	24.0303	1.55245e-25	7.92175e-22	47.4619	Up-Regulated
MX1	4.25388	11.4198	22.6951	1.33667e-24	5.45657e-21	45.454	Up-Regulated
ADAR	2.0884	11.1005	22.5623	1.66589e-24	5.66708e-21	45.2477	Up-Regulated
IFI27	3.88287	12.121	21.67	7.52513e-24	2.19422e-20	43.8296	Up-Regulated
IFI44	3.28542	10.1445	21.3684	1.26784e-23	3.23473e-20	43.3371	Up-Regulated
PARP12	2.9649	10.7838	21.2156	1.65535e-23	3.75415e-20	43.085	Up-Regulated
IFITM1 /// IFITM2	3.47138	12.3326	20.7413	3.82645e-23	7.81017e-20	42.2912	Up-Regulated
IFIT5	3.44873	8.76381	20.5099	5.79337e-23	1.07499e-19	41.8974	Up-Regulated
MX2	2.67957	10.6694	19.8672	1.8708e-22	2.9373e-19	40.7816	Up-Regulated
IFI44L	5.5577	10.4377	19.4742	3.89136e-22	5.67332e-19	40.0823	Up-Regulated
HLA-C	2.08628	13.5398	18.6386	1.92295e-21	2.45308e-18	38.5514	Up-Regulated
GBP1	3.95379	10.0142	18.2795	3.88893e-21	4.66923e-18	37.8744	Up-Regulated
OAS1	3.89054	9.64329	18.094	5.62013e-21	6.37291e-18	37.5199	Up-Regulated
STAT1	2.89204	11.3863	17.8686	8.82417e-21	9.47948e-18	37.0851	Up-Regulated
IFIT1	2.82954	12.1092	17.8269	9.59893e-21	9.79619e-18	37.0039	Up-Regulated
PLSCR1	2.99064	9.24681	17.6897	1.26663e-20	1.20295e-17	36.7363	Up-Regulated
IFITM1	2.8655	12.9402	17.6782	1.2966e-20	1.20295e-17	36.7138	Up-Regulated
IRF7	3.44259	10.1236	17.3269	2.65892e-20	2.35961e-17	36.0199	Up-Regulated
RTP4	3.39289	8.33689	17.06	4.62447e-20	3.93292e-17	35.4843	Up-Regulated
IFI16	2.61525	10.4712	16.7392	9.07064e-20	7.40563e-17	34.8314	Up-Regulated
HERC6	3.71608	9.8279	16.6218	1.1635e-19	9.13389e-17	34.5898	Up-Regulated
IFIH1	3.73562	8.08364	16.555	1.34164e-19	1.01423e-16	34.4516	Up-Regulated
LGALS3BP	2.80573	11.4013	16.1994	2.88203e-19	2.10089e-16	33.7087	Up-Regulated
DDX60	3.66994	9.64264	16.0167	4.28988e-19	3.01933e-16	33.3217	Up-Regulated
XIST	4.0365	10.9261	15.9812	4.63658e-19	3.15458e-16	33.2461	Up-Regulated
CMPK2	4.15567	12.0907	15.9085	5.4381e-19	3.55878e-16	33.0909	Up-Regulated
IRF9	3.02094	10.746	15.8889	5.67807e-19	3.55878e-16	33.0488	Up-Regulated
XAF1	2.69108	11.2351	15.8828	5.75375e-19	3.55878e-16	33.0359	Up-Regulated
ISG20	3.68174	8.36237	15.8667	5.96189e-19	3.57906e-16	33.0013	Up-Regulated
SLC15A3	4.2074	8.11069	15.5321	1.25242e-18	7.30377e-16	32.2779	Up-Regulated
HLA-B	2.14187	13.3714	15.3439	1.9112e-18	1.0836e-15	31.8655	Up-Regulated
IFITM3	2.22924	13.1028	15.1929	2.68995e-18	1.48391e-15	31.5317	Up-Regulated
USP18	4.507	9.20958	15.1521	2.95102e-18	1.58509e-15	31.4412	Up-Regulated
CXCL11	4.23572	8.71686	14.7733	7.04267e-18	3.68585e-15	30.5908	Up-Regulated
IFIT2	3.2136	10.8028	14.6902	8.5415e-18	4.35851e-15	30.4019	Up-Regulated
BST2	3.81082	9.4428	14.5657	1.14179e-17	5.68416e-15	30.1178	Up-Regulated
BTN3A2 /// BTN3A3	2.518	10.7714	14.3744	1.78998e-17	8.69887e-15	29.6773	Up-Regulated
LY6E	4.43008	9.19507	14.3639	1.83505e-17	8.71053e-15	29.6529	Up-Regulated
TNFSF10	2.47293	10.5608	14.3404	1.93956e-17	8.99738e-15	29.5986	Up-Regulated
IFITM2	2.0769	12.5377	14.1663	2.93238e-17	1.30115e-14	29.1933	Up-Regulated
MCM5	2.00704	7.49475	14.0706	3.68583e-17	1.60067e-14	28.969	Up-Regulated
UBE2L6	2.52493	11.1833	13.9676	4.72008e-17	2.00711e-14	28.7262	Up-Regulated
SAT1	1.97763	10.4576	13.9217	5.27168e-17	2.19592e-14	28.6177	Up-Regulated
DDX60L	4.41915	8.85355	13.7239	8.51427e-17	3.47569e-14	28.1469	Up-Regulated
HERC5	2.46538	10.0231	13.5788	1.21394e-16	4.85839e-14	27.7983	Up-Regulated
PHF11	1.68921	9.68542	13.5267	1.37952e-16	5.41488e-14	27.6726	Up-Regulated
MIR5193 /// UBA7	1.63151	9.54018	13.5117	1.43124e-16	5.5119e-14	27.6364	Up-Regulated
GCH1	2.93516	8.62351	13.4728	1.57537e-16	5.95459e-14	27.5421	Up-Regulated
OAS3	2.55432	10.1822	13.4483	1.67313e-16	6.20914e-14	27.4829	Up-Regulated
HCP5	3.37577	8.57666	13.2687	2.61102e-16	9.5167e-14	27.045	Up-Regulated
TAP1	2.93318	10.1243	13.1418	3.58434e-16	1.28351e-13	26.7332	Up-Regulated
MIR7703 /// PSME2	2.25178	11.708	13.0647	4.3492e-16	1.53054e-13	26.5427	Up-Regulated
NT5E	2.1328	8.30143	13.0487	4.5274e-16	1.56625e-13	26.5032	Up-Regulated
IFI6	4.49413	9.9421	13.0243	4.81492e-16	1.63796e-13	26.4425	Up-Regulated
TRIM22	2.65168	11.0451	13.0094	4.9987e-16	1.6726e-13	26.4056	Up-Regulated
HLA-E	1.57648	12.0462	12.9519	5.77889e-16	1.90247e-13	26.2628	Up-Regulated
HLA-F	1.86031	12.0676	12.8971	6.63979e-16	2.15119e-13	26.126	Up-Regulated
OAS2	1.74625	9.86171	12.8869	6.81347e-16	2.17297e-13	26.1005	Up-Regulated
C19orf66	1.83115	9.68893	12.8551	7.38451e-16	2.31885e-13	26.0212	Up-Regulated
NMI	2.51488	9.9396	12.8041	8.40826e-16	2.60032e-13	25.8933	Up-Regulated
RBM10	2.6536	7.15703	12.7013	1.09287e-15	3.3199e-13	25.6348	Up-Regulated
HMGN1 /// LOC101927733	1.71427	11.0679	12.6966	1.10604e-15	3.3199e-13	25.623	Up-Regulated
JOSD1	1.71363	8.59567	12.6528	1.2375e-15	3.66066e-13	25.5123	Up-Regulated
CXCL10	3.27526	10.7256	12.4041	2.34985e-15	6.85183e-13	24.8797	Up-Regulated
SAMD9	3.33488	8.77938	12.1634	4.40363e-15	1.23127e-12	24.2597	Up-Regulated
C1S	2.0934	11.6712	12.0494	5.94446e-15	1.63963e-12	23.9633	Up-Regulated
SP110	1.76808	10.5813	11.9983	6.80462e-15	1.85186e-12	23.8298	Up-Regulated
IL15RA	2.66955	8.54572	11.9164	8.4531e-15	2.24073e-12	23.6155	Up-Regulated
ANXA4	1.56857	9.70479	11.8369	1.04443e-14	2.73305e-12	23.4064	Up-Regulated
GBP2	2.35896	10.5832	11.7586	1.28761e-14	3.32677e-12	23.1995	Up-Regulated
HMGN1	2.36088	10.8027	11.7102	1.46588e-14	3.74002e-12	23.0713	Up-Regulated
CLIC2	2.90347	7.31516	11.7034	1.4928e-14	3.76168e-12	23.0533	Up-Regulated
SERPING1	1.89451	11.2569	11.688	1.55578e-14	3.82591e-12	23.0124	Up-Regulated
RNASE6	3.27793	7.26	11.5761	2.10261e-14	5.049e-12	22.7146	Up-Regulated
DTX3L	2.71579	12.1738	11.5284	2.39188e-14	5.65976e-12	22.5871	Up-Regulated
EPSTI1	2.95072	11.0647	11.5179	2.46063e-14	5.65976e-12	22.559	Up-Regulated
SCO2	2.10516	9.87955	11.5173	2.46495e-14	5.65976e-12	22.5573	Up-Regulated
RP4-781L3.1	1.85671	10.9467	11.5168	2.46788e-14	5.65976e-12	22.5561	Up-Regulated
TMED9	1.28032	10.6605	11.3327	4.07125e-14	9.23315e-12	22.0608	Up-Regulated
PCOLCE	2.7642	9.35347	11.3176	4.24257e-14	9.51595e-12	22.02	Up-Regulated
CASP7	1.38735	9.58922	11.2731	4.79151e-14	1.06304e-11	21.8996	Up-Regulated
HLA-A	1.57623	14.1262	11.2379	5.2775e-14	1.15827e-11	21.8039	Up-Regulated
KLHDC7B	3.67005	11.2647	11.1934	5.96259e-14	1.29471e-11	21.6831	Up-Regulated
DDX58	2.09699	10.8422	11.1723	6.32039e-14	1.35795e-11	21.6254	Up-Regulated
LILRB2	2.25808	7.67456	11.1075	7.55521e-14	1.57357e-11	21.4487	Up-Regulated
RP11-589P10.5	2.78003	8.79315	11.0401	9.10254e-14	1.85792e-11	21.2642	Up-Regulated
GADD45A	2.53491	10.184	10.9854	1.05931e-13	2.09919e-11	21.114	Up-Regulated
SECTM1	2.12945	9.19315	10.9322	1.22813e-13	2.38039e-11	20.9676	Up-Regulated
TLR3	1.32771	8.7756	10.9313	1.23127e-13	2.38039e-11	20.965	Up-Regulated
TRIM21	1.30462	10.2606	10.9298	1.2362e-13	2.38039e-11	20.9611	Up-Regulated
SAMHD1	1.93117	10.9915	10.8488	1.54946e-13	2.9557e-11	20.7373	Up-Regulated
SP100	1.67429	8.81586	10.8044	1.7542e-13	3.28486e-11	20.6143	Up-Regulated
CHN1	2.24401	7.81688	10.7634	1.96774e-13	3.61834e-11	20.5005	Up-Regulated
LOC101928916 /// NNMT	3.60641	10.3117	10.7472	2.05959e-13	3.72589e-11	20.4553	Up-Regulated
KPNA2	1.25349	9.51752	10.7466	2.06274e-13	3.72589e-11	20.4538	Up-Regulated
RARS	1.20532	9.57568	10.7407	2.09737e-13	3.75521e-11	20.4373	Up-Regulated
CHAC1	2.46857	8.19275	10.7248	2.19336e-13	3.89293e-11	20.3929	Up-Regulated
BTN3A3	2.20316	8.26703	10.7208	2.21811e-13	3.90292e-11	20.3818	Up-Regulated
PARP9	2.55204	11.5416	10.6919	2.40541e-13	4.16074e-11	20.3015	Up-Regulated
CHSY1	1.2458	9.33794	10.625	2.90483e-13	4.94087e-11	20.1145	Up-Regulated
C1R	1.99571	11.1785	10.6111	3.02085e-13	5.09575e-11	20.0757	Up-Regulated
PSMB9	2.12214	10.8037	10.6011	3.10734e-13	5.19867e-11	20.0477	Up-Regulated
BTN3A2	2.52679	8.45569	10.5188	3.92271e-13	6.45696e-11	19.8167	Up-Regulated
RBCK1	1.2659	9.89389	10.4637	4.58732e-13	7.49055e-11	19.6615	Up-Regulated
CCR1	1.79288	9.0693	10.4219	5.16704e-13	8.30428e-11	19.5435	Up-Regulated
POGLUT1	2.59377	8.09834	10.3783	5.85018e-13	9.19919e-11	19.4204	Up-Regulated
BAZ1A	1.36257	8.60449	10.3778	5.85907e-13	9.19919e-11	19.4189	Up-Regulated
SIDT2	1.33574	10.3492	10.3266	6.78172e-13	1.04076e-10	19.2739	Up-Regulated
WARS	1.52352	11.1274	10.2425	8.63269e-13	1.2956e-10	19.0345	Up-Regulated
IFI35	2.16069	10.1141	10.1844	1.02017e-12	1.49804e-10	18.8689	Up-Regulated
POR	2.42072	7.15716	10.1034	1.28856e-12	1.8653e-10	18.6372	Up-Regulated
TDRD7	1.8826	9.55709	10.071	1.41511e-12	2.01985e-10	18.5443	Up-Regulated
FAM46A	1.272	9.3646	10.0528	1.49165e-12	2.11431e-10	18.492	Up-Regulated
COL5A2	2.09158	10.2854	10.0483	1.51154e-12	2.11886e-10	18.4789	Up-Regulated
SHISA5	3.64164	10.0748	10.0301	1.59305e-12	2.19701e-10	18.4267	Up-Regulated
NOL8	2.77252	7.3606	9.98109	1.83685e-12	2.48291e-10	18.2854	Up-Regulated
UTP3	2.1629	8.03147	9.92187	2.18225e-12	2.87367e-10	18.1145	Up-Regulated
MCAM	1.56675	10.2592	9.91026	2.25733e-12	2.95349e-10	18.0809	Up-Regulated
TMSB10	1.54018	12.9621	9.88039	2.46283e-12	3.1418e-10	17.9944	Up-Regulated
EIF2AK2	1.47968	10.0606	9.82024	2.93616e-12	3.62161e-10	17.82	Up-Regulated
CBX4	2.11646	9.68621	9.81419	2.98861e-12	3.65273e-10	17.8024	Up-Regulated
CDK18	2.55412	7.37656	9.80064	3.10965e-12	3.75568e-10	17.763	Up-Regulated
PYCARD	2.30985	7.36381	9.78469	3.2584e-12	3.88931e-10	17.7166	Up-Regulated
HMGB2	1.2761	9.37503	9.77614	3.34113e-12	3.96487e-10	17.6917	Up-Regulated
DUSP6	1.66243	9.03403	9.7671	3.43088e-12	4.02458e-10	17.6654	Up-Regulated
SRPX	1.78382	10.1657	9.76413	3.46086e-12	4.03655e-10	17.6568	Up-Regulated
RAI14	2.42277	7.40732	9.75446	3.56047e-12	4.10581e-10	17.6286	Up-Regulated
CLK2	1.79184	9.3764	9.74589	3.65114e-12	4.18671e-10	17.6037	Up-Regulated
DLK1	2.21265	10.8675	9.72194	3.91727e-12	4.46678e-10	17.5338	Up-Regulated
MEST	1.60679	10.7856	9.70432	4.12552e-12	4.65226e-10	17.4824	Up-Regulated
LGMN	1.41597	9.90179	9.69357	4.25809e-12	4.77538e-10	17.451	Up-Regulated
MIR6743 /// RIC8A	1.39459	9.8555	9.68733	4.33711e-12	4.83742e-10	17.4328	Up-Regulated
CARS	1.03297	10.0783	9.67636	4.47938e-12	4.96895e-10	17.4007	Up-Regulated
TRIM47	2.7197	9.05856	9.61645	5.34493e-12	5.83398e-10	17.2254	Up-Regulated
FMR1	1.19017	9.59118	9.55882	6.33763e-12	6.77263e-10	17.0563	Up-Regulated
HLA-J	1.82489	11.2811	9.5511	6.48406e-12	6.89302e-10	17.0336	Up-Regulated
RRP1B	1.12468	9.48268	9.5355	6.79055e-12	7.18144e-10	16.9877	Up-Regulated
C1QA	3.4907	8.95739	9.49977	7.54949e-12	7.74335e-10	16.8825	Up-Regulated
CHRNA1	2.48063	10.5705	9.4916	7.7347e-12	7.86918e-10	16.8585	Up-Regulated
HLA-G	1.70559	12.401	9.4893	7.78783e-12	7.86918e-10	16.8517	Up-Regulated
ACTR3	1.16225	10.6065	9.41686	9.65927e-12	9.52442e-10	16.6379	Up-Regulated
TOP1	1.67436	9.64294	9.40379	1.00426e-11	9.76095e-10	16.5992	Up-Regulated
SPHK2	1.29371	7.58077	9.37645	1.08954e-11	1.03919e-09	16.5183	Up-Regulated
THADA	1.10919	8.47486	9.36754	1.11888e-11	1.06121e-09	16.4919	Up-Regulated
RAB31	1.41	9.17631	9.35756	1.15271e-11	1.07433e-09	16.4623	Up-Regulated
CCL8	2.99349	9.40169	9.35584	1.15864e-11	1.07496e-09	16.4572	Up-Regulated
ADCY7	1.30397	8.83762	9.3189	1.2938e-11	1.17622e-09	16.3477	Up-Regulated
CAP1	1.13336	10.8179	9.31818	1.29661e-11	1.17622e-09	16.3455	Up-Regulated
PRR13	1.22039	10.3842	9.31217	1.32012e-11	1.18904e-09	16.3277	Up-Regulated
DNMT1	2.09815	8.97462	9.2503	1.58878e-11	1.39122e-09	16.1437	Up-Regulated
MYH8	2.80219	10.9345	9.24901	1.59495e-11	1.39122e-09	16.1399	Up-Regulated
ABHD3	2.30674	9.49038	9.23671	1.65484e-11	1.43732e-09	16.1033	Up-Regulated
ABL1	1.06436	10.3058	9.20542	1.81781e-11	1.56554e-09	16.01	Up-Regulated
HINFP	2.30834	7.70154	9.18731	1.91946e-11	1.6301e-09	15.956	Up-Regulated
SRGAP2 /// SRGAP2B /// SRGAP2C	1.8929	8.48498	9.17922	1.96677e-11	1.65883e-09	15.9318	Up-Regulated
NME3	1.9303	7.69953	9.17384	1.99884e-11	1.67894e-09	15.9157	Up-Regulated
ANXA5	1.16206	11.6375	9.15927	2.08839e-11	1.73984e-09	15.8722	Up-Regulated
SH3GL1	1.98957	7.79066	9.14098	2.20656e-11	1.82323e-09	15.8176	Up-Regulated
TYMP	1.70518	9.35216	9.13967	2.21528e-11	1.82323e-09	15.8136	Up-Regulated
TDP2	1.03721	10.1666	9.12817	2.29337e-11	1.86494e-09	15.7792	Up-Regulated
IGFBP7	1.33609	11.8542	9.12322	2.32785e-11	1.87802e-09	15.7644	Up-Regulated
CD81	1.24166	12.1315	9.09735	2.51673e-11	1.98486e-09	15.6869	Up-Regulated
NSUN5P1	1.65249	8.76345	9.0971	2.51864e-11	1.98486e-09	15.6862	Up-Regulated
SLC27A3	1.07544	8.94934	9.08067	2.64664e-11	2.07771e-09	15.637	Up-Regulated
LAMB1	1.88844	9.15569	9.04473	2.9502e-11	2.28093e-09	15.5291	Up-Regulated
GLYR1 /// SEPT6	2.0521	8.30563	9.00993	3.2777e-11	2.46868e-09	15.4246	Up-Regulated
NAGK	1.26142	10.3306	9.0062	3.31491e-11	2.47841e-09	15.4134	Up-Regulated
CYLD	1.22385	9.1331	8.97349	3.66028e-11	2.66821e-09	15.3149	Up-Regulated
LAP3	1.5777	11.8726	8.95118	3.91651e-11	2.8334e-09	15.2477	Up-Regulated
LINC00487	2.65121	8.12207	8.94993	3.93141e-11	2.8334e-09	15.244	Up-Regulated
RGL1	1.21219	10.3592	8.92251	4.27277e-11	3.0073e-09	15.1613	Up-Regulated
GBP3	2.93751	9.84328	8.90522	4.50318e-11	3.14775e-09	15.1091	Up-Regulated
ITPA	1.88725	9.395	8.90182	4.55005e-11	3.16966e-09	15.0988	Up-Regulated
CCDC109B	2.19416	8.71283	8.89482	4.64789e-11	3.21587e-09	15.0777	Up-Regulated
ASNS	2.41786	8.03836	8.88735	4.75476e-11	3.2787e-09	15.0551	Up-Regulated
TIMP1	1.96005	11.6462	8.8634	5.11422e-11	3.47955e-09	14.9827	Up-Regulated
RNF13	1.18362	11.2895	8.85881	5.18626e-11	3.51683e-09	14.9688	Up-Regulated
BTG1	1.28646	10.7952	8.83526	5.57202e-11	3.71668e-09	14.8976	Up-Regulated
MCAM /// MIR6756	1.1272	10.082	8.82792	5.69803e-11	3.78836e-09	14.8754	Up-Regulated
CHMP4A /// TM9SF1	1.11287	8.67883	8.78085	6.5782e-11	4.30345e-09	14.7327	Up-Regulated
CFH	1.89344	9.43353	8.76458	6.91352e-11	4.49401e-09	14.6833	Up-Regulated
AMPD3	1.4587	10.4552	8.75845	7.04437e-11	4.49698e-09	14.6647	Up-Regulated
CLIC1	1.76326	10.2851	8.75843	7.0447e-11	4.49698e-09	14.6646	Up-Regulated
LAPTM5	1.80926	10.3954	8.75715	7.07232e-11	4.49698e-09	14.6607	Up-Regulated
SPNS1	2.19659	8.93506	8.74684	7.29892e-11	4.61233e-09	14.6294	Up-Regulated
HIF1A	1.36466	10.5607	8.74063	7.43889e-11	4.68627e-09	14.6106	Up-Regulated
SERPINH1	3.3346	7.47548	8.73339	7.6056e-11	4.7619e-09	14.5885	Up-Regulated
VCAM1	1.75306	9.52567	8.70297	8.34786e-11	5.21065e-09	14.4961	Up-Regulated
MYD88	1.07961	10.8658	8.69697	8.50275e-11	5.29115e-09	14.4778	Up-Regulated
YES1	1.0016	8.82186	8.68863	8.72292e-11	5.37896e-09	14.4524	Up-Regulated
CDK17	1.11783	9.17945	8.68521	8.81481e-11	5.40298e-09	14.442	Up-Regulated
CMTR1	1.07216	9.88529	8.68343	8.863e-11	5.40363e-09	14.4366	Up-Regulated
PECAM1	1.58508	10.57	8.67969	8.96538e-11	5.41398e-09	14.4252	Up-Regulated
YEATS2	1.54702	8.74729	8.63823	1.01817e-10	5.9383e-09	14.2988	Up-Regulated
MYOF	1.2792	8.98923	8.63278	1.03535e-10	5.99996e-09	14.2822	Up-Regulated
SART3	1.02305	9.70571	8.63205	1.03767e-10	5.99996e-09	14.28	Up-Regulated
ATP1B3	1.13922	10.0211	8.62873	1.04831e-10	6.04437e-09	14.2698	Up-Regulated
DHX8	1.49011	7.5791	8.62378	1.06439e-10	6.11977e-09	14.2547	Up-Regulated
CASP1	1.32845	9.32034	8.59883	1.14922e-10	6.51578e-09	14.1785	Up-Regulated
AEBP1	1.94068	8.60841	8.59102	1.17718e-10	6.63743e-09	14.1547	Up-Regulated
SEMA4C	1.30412	8.5857	8.56401	1.27922e-10	7.13391e-09	14.0721	Up-Regulated
AKAP2 /// PALM2-AKAP2	1.48403	11.2022	8.54974	1.33668e-10	7.37378e-09	14.0285	Up-Regulated
LOC100506248 /// LOC728026 /// MIR1244-1 /// MIR1244-2 /// MIR1244-3 /// PTMA	1.52705	11.5922	8.54885	1.34036e-10	7.37417e-09	14.0257	Up-Regulated
ZNF512B	1.3171	8.6537	8.51627	1.48201e-10	8.09054e-09	13.926	Up-Regulated
C21orf91	1.79732	9.41493	8.51138	1.50451e-10	8.14553e-09	13.911	Up-Regulated
TAP2	1.90148	10.6344	8.49344	1.59018e-10	8.50824e-09	13.856	Up-Regulated
RNF213	2.00303	10.0159	8.47288	1.69442e-10	8.91696e-09	13.7929	Up-Regulated
SUZ12 /// SUZ12P1	2.07704	7.78779	8.47276	1.69506e-10	8.91696e-09	13.7925	Up-Regulated
CDKN1A	2.6743	9.79881	8.45704	1.77944e-10	9.33678e-09	13.7443	Up-Regulated
ZNF184	1.77619	6.69608	8.40484	2.09138e-10	1.07294e-08	13.5839	Up-Regulated
TNFRSF21	2.11031	8.11393	8.37063	2.32525e-10	1.16325e-08	13.4786	Up-Regulated
CAD	1.88953	7.66182	8.36187	2.38935e-10	1.18949e-08	13.4516	Up-Regulated
SCRN1	1.85726	8.04875	8.3153	2.76098e-10	1.34497e-08	13.308	Up-Regulated
SLC20A1	1.83543	9.25557	8.30149	2.88202e-10	1.39079e-08	13.2654	Up-Regulated
TAPBP	1.40969	9.66864	8.30146	2.88229e-10	1.39079e-08	13.2653	Up-Regulated
CCND3	1.2413	9.5709	8.2902	2.985e-10	1.42021e-08	13.2305	Up-Regulated
UGCG	1.62622	10.7315	8.2817	3.06499e-10	1.44814e-08	13.2042	Up-Regulated
PIEZO1	2.31535	7.99111	8.26284	3.25021e-10	1.52857e-08	13.146	Up-Regulated
NLRC5	1.90679	11.0434	8.25402	3.34074e-10	1.5568e-08	13.1187	Up-Regulated
HPS5	1.18969	8.6819	8.22483	3.65872e-10	1.68194e-08	13.0284	Up-Regulated
LUM	1.67484	10.0211	8.21018	3.8297e-10	1.73883e-08	12.983	Up-Regulated
LOC101930578 /// MRPS31P5 /// THSD1	1.68925	8.45392	8.20833	3.85178e-10	1.74321e-08	12.9773	Up-Regulated
PMAIP1	2.31914	6.02415	8.17587	4.2624e-10	1.89542e-08	12.8767	Up-Regulated
COL4A1	1.88231	11.4452	8.16272	4.441e-10	1.96627e-08	12.836	Up-Regulated
ARHGEF18	1.18452	9.34009	8.15907	4.49196e-10	1.98024e-08	12.8246	Up-Regulated
IGK /// IGKC	3.05193	11.854	8.14505	4.69309e-10	2.05559e-08	12.7811	Up-Regulated
C1QC	2.81753	11.44	8.12319	5.02491e-10	2.17296e-08	12.7133	Up-Regulated
CNDP2	1.22676	9.3829	8.11441	5.1649e-10	2.22407e-08	12.686	Up-Regulated
CCL2	3.46309	8.90844	8.11056	5.22742e-10	2.24153e-08	12.674	Up-Regulated
CDR2 /// LOC101060399	1.53464	8.12239	8.07473	5.84797e-10	2.45099e-08	12.5626	Up-Regulated
CRIP2	1.71737	9.39608	8.02848	6.76026e-10	2.79319e-08	12.4187	Up-Regulated
PENK	1.63389	9.25872	7.97995	7.87281e-10	3.19467e-08	12.2674	Up-Regulated
CECR1	2.05608	9.20095	7.97482	8.0007e-10	3.23185e-08	12.2514	Up-Regulated
SIGLEC1	1.74867	9.10939	7.97125	8.09102e-10	3.25731e-08	12.2403	Up-Regulated
SHC1	1.00912	10.325	7.96327	8.29638e-10	3.31385e-08	12.2154	Up-Regulated
LPAR6	1.09569	10.0647	7.96225	8.32307e-10	3.31801e-08	12.2122	Up-Regulated
BOK	2.75181	7.97384	7.94812	8.70119e-10	3.42857e-08	12.1681	Up-Regulated
CD47	1.10641	10.2358	7.94608	8.7571e-10	3.43651e-08	12.1617	Up-Regulated
TMEM158	2.17709	8.99633	7.92313	9.41283e-10	3.65953e-08	12.09	Up-Regulated
NCAPG2	1.96647	7.08144	7.91573	9.63464e-10	3.72448e-08	12.0669	Up-Regulated
RARRES3	2.42479	10.0154	7.90525	9.95786e-10	3.81332e-08	12.0341	Up-Regulated
TUBB2A	1.78412	10.5111	7.88734	1.05358e-09	3.97496e-08	11.9781	Up-Regulated
POSTN	2.85914	9.46872	7.87773	1.08596e-09	4.06707e-08	11.948	Up-Regulated
C1QB	2.37369	9.70913	7.83191	1.25483e-09	4.63154e-08	11.8045	Up-Regulated
SRGN	1.48443	10.5053	7.81818	1.3104e-09	4.79329e-08	11.7615	Up-Regulated
PLA1A	2.12545	8.10725	7.81673	1.3164e-09	4.80662e-08	11.757	Up-Regulated
GMFG	2.1404	7.94552	7.80849	1.35112e-09	4.90706e-08	11.7311	Up-Regulated
MEOX2	1.61727	7.87054	7.79278	1.41984e-09	5.13838e-08	11.6819	Up-Regulated
ARPC1B	1.48013	9.87112	7.78755	1.44352e-09	5.20561e-08	11.6655	Up-Regulated
RIN2	1.12289	9.52369	7.78032	1.4769e-09	5.29789e-08	11.6428	Up-Regulated
LOC645166 /// LOC654342	2.36571	8.21833	7.77763	1.48949e-09	5.3337e-08	11.6343	Up-Regulated
SEC24D	1.18646	6.69729	7.77093	1.5214e-09	5.40058e-08	11.6133	Up-Regulated
MYH3	4.89413	8.92585	7.75005	1.62523e-09	5.72929e-08	11.5478	Up-Regulated
RAB11FIP3	1.10576	10.0555	7.7446	1.65353e-09	5.80898e-08	11.5306	Up-Regulated
HIRA	1.24402	9.31321	7.73857	1.68535e-09	5.9106e-08	11.5117	Up-Regulated
CFB	1.71454	8.65493	7.73445	1.70749e-09	5.96772e-08	11.4988	Up-Regulated
TNFSF13	2.14851	7.44106	7.73178	1.722e-09	5.99086e-08	11.4904	Up-Regulated
RPP40	2.0087	7.80125	7.72272	1.7721e-09	6.14096e-08	11.4619	Up-Regulated
SNX17	2.00964	8.27265	7.71674	1.80597e-09	6.24773e-08	11.4431	Up-Regulated
ACAP2	1.0755	8.37517	7.71578	1.81145e-09	6.2561e-08	11.4401	Up-Regulated
MS4A6A	1.20441	10.4494	7.69495	1.93504e-09	6.60471e-08	11.3746	Up-Regulated
HIST1H2BK	1.43871	9.61463	7.69385	1.94175e-09	6.60748e-08	11.3711	Up-Regulated
NSUN5P1 /// NSUN5P2	1.5955	9.65231	7.69376	1.94233e-09	6.60748e-08	11.3708	Up-Regulated
CTSA	1.35855	9.80525	7.68843	1.97539e-09	6.68652e-08	11.3541	Up-Regulated
ARL4A	1.76343	7.06877	7.68629	1.98883e-09	6.72088e-08	11.3473	Up-Regulated
SAMD9L	1.96226	10.6656	7.68417	2.00226e-09	6.7417e-08	11.3407	Up-Regulated
NOD2	2.56102	5.9959	7.68346	2.00676e-09	6.7417e-08	11.3384	Up-Regulated
CCND1	1.40332	8.34671	7.68328	2.00795e-09	6.7417e-08	11.3379	Up-Regulated
LPCAT1	1.9089	7.33623	7.68323	2.00821e-09	6.7417e-08	11.3377	Up-Regulated
TMEM140	1.44171	10.541	7.6781	2.04114e-09	6.8298e-08	11.3216	Up-Regulated
ERAP2	1.71208	8.29116	7.6769	2.04893e-09	6.84099e-08	11.3178	Up-Regulated
APOL1	2.63707	8.01599	7.67083	2.08873e-09	6.93221e-08	11.2987	Up-Regulated
CD14	2.30149	9.19317	7.67005	2.09393e-09	6.93819e-08	11.2962	Up-Regulated
IQGAP1	1.11189	9.58717	7.66803	2.1074e-09	6.96021e-08	11.2899	Up-Regulated
COL4A2	1.57385	11.2714	7.66343	2.13835e-09	7.03965e-08	11.2754	Up-Regulated
TMEM123	1.00844	10.119	7.63596	2.33312e-09	7.55895e-08	11.1889	Up-Regulated
WWTR1	1.11761	9.04763	7.62823	2.39108e-09	7.72162e-08	11.1645	Up-Regulated
C4A /// C4B /// C4B_2	1.72687	10.4663	7.62229	2.43656e-09	7.83191e-08	11.1458	Up-Regulated
TNFSF13B	2.17404	10.3442	7.61193	2.5181e-09	8.08127e-08	11.1131	Up-Regulated
NGFRAP1	1.33661	10.8381	7.60209	2.59804e-09	8.29746e-08	11.0821	Up-Regulated
ELF4	1.29649	7.28575	7.5957	2.65126e-09	8.40292e-08	11.062	Up-Regulated
NDC80	3.09316	5.21125	7.54997	3.06621e-09	9.61357e-08	10.9177	Up-Regulated
PXDN	1.25047	9.8741	7.54877	3.07797e-09	9.63564e-08	10.9139	Up-Regulated
ARPC3	1.01063	10.0919	7.53143	3.25259e-09	1.01048e-07	10.8591	Up-Regulated
OSBPL8	1.12264	9.90723	7.52781	3.29024e-09	1.01815e-07	10.8477	Up-Regulated
C17orf62	2.04538	8.01877	7.52445	3.32559e-09	1.02536e-07	10.8371	Up-Regulated
CEP76	1.08871	6.6516	7.5204	3.36885e-09	1.03245e-07	10.8243	Up-Regulated
CHMP5	1.13201	10.3123	7.51953	3.3781e-09	1.03374e-07	10.8216	Up-Regulated
C1RL	1.22302	8.15778	7.51434	3.43443e-09	1.0494e-07	10.8051	Up-Regulated
RTKN	1.87928	7.52338	7.51128	3.46808e-09	1.0581e-07	10.7955	Up-Regulated
PLAGL1	1.09273	9.97593	7.45574	4.13967e-09	1.22634e-07	10.6198	Up-Regulated
GNB4	1.82198	9.33773	7.4519	4.19068e-09	1.23607e-07	10.6077	Up-Regulated
DDX23	1.02007	8.87943	7.44839	4.23778e-09	1.24342e-07	10.5966	Up-Regulated
TRIM5	1.32375	7.43137	7.44674	4.26011e-09	1.24753e-07	10.5914	Up-Regulated
IL1R1	1.01096	9.06682	7.43257	4.45725e-09	1.29967e-07	10.5465	Up-Regulated
MFSD1	1.29737	10.1025	7.43204	4.46471e-09	1.29999e-07	10.5448	Up-Regulated
SMAD1	1.04221	10.8147	7.42365	4.5859e-09	1.3331e-07	10.5182	Up-Regulated
EZR	1.01265	8.46606	7.41656	4.69082e-09	1.35807e-07	10.4958	Up-Regulated
GSDMD	1.63344	7.50871	7.40989	4.79193e-09	1.37965e-07	10.4746	Up-Regulated
ZC3HAV1	1.11308	10.1098	7.40832	4.81592e-09	1.38447e-07	10.4697	Up-Regulated
EHD4	1.16306	9.28202	7.39734	4.98772e-09	1.42984e-07	10.4349	Up-Regulated
PLEKHA2	1.35884	9.27397	7.38886	5.12476e-09	1.45685e-07	10.408	Up-Regulated
KCNJ8	1.37669	8.78835	7.3791	5.28706e-09	1.49466e-07	10.3771	Up-Regulated
DAB2 /// LOC101926921	1.01002	9.60616	7.37041	5.43598e-09	1.52619e-07	10.3495	Up-Regulated
GOLM1	2.251	7.04019	7.36127	5.59708e-09	1.56496e-07	10.3206	Up-Regulated
ERCC3	1.2461	8.87187	7.3531	5.74518e-09	1.59979e-07	10.2946	Up-Regulated
BATF2	2.38838	9.8475	7.33269	6.1327e-09	1.69436e-07	10.2299	Up-Regulated
XPOT	1.23949	9.61649	7.33051	6.17572e-09	1.70201e-07	10.223	Up-Regulated
SLC5A3	1.03703	8.98095	7.31761	6.43585e-09	1.75149e-07	10.182	Up-Regulated
HYOU1	1.03718	10.2997	7.31658	6.45722e-09	1.75497e-07	10.1787	Up-Regulated
RP11-5C23.1	2.59004	7.22324	7.3076	6.64553e-09	1.79896e-07	10.1502	Up-Regulated
EED	1.36001	7.91998	7.28439	7.15803e-09	1.91234e-07	10.0765	Up-Regulated
APOBEC3A /// APOBEC3A_B	2.1827	8.01693	7.2819	7.21543e-09	1.92236e-07	10.0686	Up-Regulated
GBP5	2.46301	7.66486	7.26945	7.50892e-09	1.98514e-07	10.0291	Up-Regulated
COL6A3	1.24263	12.5755	7.26338	7.65648e-09	2.00869e-07	10.0098	Up-Regulated
SKIV2L	1.38083	9.2919	7.24306	8.17165e-09	2.13286e-07	9.94517	Up-Regulated
CLEC2B	1.17954	9.99797	7.24267	8.18199e-09	2.13286e-07	9.94392	Up-Regulated
IGHG1 /// IGHG2 /// IGHM /// IGHV4-31 /// MIR8071-1 /// MIR8071-2	4.63764	9.68114	7.23754	8.31746e-09	2.1654e-07	9.92763	Up-Regulated
F2R	2.06289	8.22586	7.23158	8.47807e-09	2.2016e-07	9.90866	Up-Regulated
ARHGAP15 /// LOC101928361	1.92527	8.09868	7.2306	8.50463e-09	2.20569e-07	9.90556	Up-Regulated
VAMP8	1.9887	8.69296	7.21859	8.83856e-09	2.28359e-07	9.86736	Up-Regulated
IGH /// IGHA1 /// IGHA2	4.84445	7.72204	7.19194	9.62764e-09	2.44415e-07	9.78255	Up-Regulated
WBSCR17	2.69612	8.96886	7.17984	1.00088e-08	2.5097e-07	9.74405	Up-Regulated
CYAT1 /// IGLC1 /// IGLV1-44	2.92358	10.1953	7.16683	1.0436e-08	2.59451e-07	9.7026	Up-Regulated
LY96	1.58676	8.75071	7.15825	1.07275e-08	2.65653e-07	9.67529	Up-Regulated
SH3BGRL	1.1201	10.0136	7.13755	1.14648e-08	2.7958e-07	9.60937	Up-Regulated
S100A11	1.81187	10.1203	7.0953	1.31329e-08	3.1133e-07	9.47469	Up-Regulated
ZFP36L1	1.10708	9.30049	7.09149	1.32946e-08	3.14434e-07	9.46255	Up-Regulated
PPIB	1.46829	9.95837	7.07845	1.38641e-08	3.24795e-07	9.42097	Up-Regulated
TRIB3	1.69749	9.95033	7.0717	1.41684e-08	3.30503e-07	9.39944	Up-Regulated
LGALS9	1.50363	8.84546	7.06144	1.4644e-08	3.40044e-07	9.36671	Up-Regulated
RCN3	1.48968	7.78867	7.03985	1.56979e-08	3.59204e-07	9.29781	Up-Regulated
PLTP	2.43363	8.58147	7.02988	1.62101e-08	3.68857e-07	9.26598	Up-Regulated
KLF6	1.28729	10.8002	7.02874	1.62695e-08	3.69796e-07	9.26236	Up-Regulated
MIR34A	2.50276	7.64663	7.02522	1.6455e-08	3.73295e-07	9.25112	Up-Regulated
PARP10	1.73473	9.89562	7.02457	1.64897e-08	3.73554e-07	9.24903	Up-Regulated
IL4R	1.82297	8.03557	7.02173	1.66411e-08	3.76564e-07	9.23997	Up-Regulated
ANXA1	1.3079	10.1691	7.0116	1.71931e-08	3.87338e-07	9.20763	Up-Regulated
DYNLL1	1.28471	11.4321	6.99754	1.79897e-08	4.03061e-07	9.16273	Up-Regulated
MLLT11	2.05677	11.7621	6.9929	1.82603e-08	4.07992e-07	9.14793	Up-Regulated
TMCO6	1.57954	7.8963	6.97982	1.90465e-08	4.21647e-07	9.10615	Up-Regulated
CCDC102B	3.28412	4.39377	6.97718	1.92096e-08	4.24796e-07	9.0977	Up-Regulated
TIE1	2.86506	7.79936	6.96042	2.02757e-08	4.44997e-07	9.04417	Up-Regulated
RNASEL	1.36748	7.99679	6.95906	2.03652e-08	4.46016e-07	9.0398	Up-Regulated
LINC00623 /// LINC00869	1.96344	7.15134	6.95787	2.04433e-08	4.46753e-07	9.03601	Up-Regulated
SERPINI1	1.79775	8.58367	6.95658	2.05286e-08	4.47659e-07	9.03188	Up-Regulated
CSPG4	2.01019	7.3007	6.94036	2.16312e-08	4.67706e-07	8.98003	Up-Regulated
CORO1A	2.45226	6.73749	6.93541	2.19795e-08	4.74733e-07	8.9642	Up-Regulated
PLEKHO2	1.58248	9.41439	6.93496	2.20108e-08	4.74908e-07	8.96279	Up-Regulated
ATP1A1	1.40825	10.2023	6.91796	2.32523e-08	4.99581e-07	8.90842	Up-Regulated
ELMO1	1.58649	8.08348	6.9124	2.36731e-08	5.07555e-07	8.89064	Up-Regulated
CMTM6	1.06713	9.40327	6.90759	2.40433e-08	5.14412e-07	8.87526	Up-Regulated
LOC101927458 /// LPHN2	1.34514	8.70824	6.89904	2.47159e-08	5.26044e-07	8.84792	Up-Regulated
IRF1	1.2748	9.48698	6.89556	2.49949e-08	5.30874e-07	8.8368	Up-Regulated
SLC7A7	1.34047	9.52693	6.89114	2.53544e-08	5.37392e-07	8.82265	Up-Regulated
STAT2	1.463	11.2284	6.88835	2.5584e-08	5.41134e-07	8.81372	Up-Regulated
KIAA0226	1.04675	9.66012	6.88467	2.58896e-08	5.45902e-07	8.80195	Up-Regulated
GIMAP2	2.48589	8.96735	6.88128	2.61741e-08	5.50195e-07	8.79112	Up-Regulated
LONP1	1.23836	10.2621	6.86679	2.7428e-08	5.71258e-07	8.74476	Up-Regulated
CKS2	1.12815	8.69075	6.86618	2.74824e-08	5.71808e-07	8.74279	Up-Regulated
KIAA1211L	1.58066	7.18505	6.85295	2.86825e-08	5.92855e-07	8.70045	Up-Regulated
TCIRG1	1.59098	8.40836	6.85198	2.87724e-08	5.93805e-07	8.69735	Up-Regulated
PREPL	1.21387	9.68094	6.84973	2.8982e-08	5.96321e-07	8.69016	Up-Regulated
GPR124	1.01815	8.98743	6.83916	2.99892e-08	6.14567e-07	8.65631	Up-Regulated
CXCL16	1.95288	9.23368	6.8236	3.15348e-08	6.42372e-07	8.60652	Up-Regulated
SAMSN1	2.51435	6.73418	6.81575	3.23452e-08	6.55609e-07	8.58138	Up-Regulated
NAPB	2.065	8.07607	6.81231	3.27069e-08	6.61626e-07	8.57037	Up-Regulated
PRCP	1.07804	9.69838	6.80024	3.40081e-08	6.83207e-07	8.53172	Up-Regulated
RPL3	1.1384	12.3228	6.79351	3.47563e-08	6.96184e-07	8.51016	Up-Regulated
MIR1304 /// SNORA1 /// SNORA18 /// SNORA32 /// SNORA40 /// SNORA8 /// SNORD5 /// TAF1D	1.11922	10.7085	6.76863	3.76686e-08	7.43572e-07	8.43046	Up-Regulated
PARP14	1.71376	11.3569	6.76657	3.79205e-08	7.47821e-07	8.42386	Up-Regulated
PLXNB2	1.5725	8.13714	6.75762	3.9035e-08	7.64629e-07	8.39517	Up-Regulated
CD163	1.64587	9.38296	6.72585	4.32612e-08	8.27801e-07	8.29335	Up-Regulated
DHX58	1.83193	6.87311	6.7237	4.35636e-08	8.32562e-07	8.28646	Up-Regulated
MXRA5	1.86907	10.7293	6.7092	4.56562e-08	8.6366e-07	8.23999	Up-Regulated
OLFML2B	1.14578	9.7934	6.69247	4.8198e-08	9.00888e-07	8.18634	Up-Regulated
PIP4K2C	1.73166	8.45983	6.68984	4.86095e-08	9.06917e-07	8.17792	Up-Regulated
IGSF6	1.52054	6.82974	6.68618	4.91893e-08	9.15747e-07	8.16618	Up-Regulated
CFH /// CFHR1	1.47156	9.0836	6.67793	5.05216e-08	9.3575e-07	8.13972	Up-Regulated
SH3BGRL3	2.51797	8.26107	6.65117	5.50963e-08	1.00496e-06	8.05389	Up-Regulated
IGLC1	2.32702	8.96882	6.649	5.54852e-08	1.01027e-06	8.04693	Up-Regulated
COLEC12	1.44601	10.3351	6.64556	5.61064e-08	1.02067e-06	8.03591	Up-Regulated
ATP9A	1.42207	8.81189	6.64175	5.68032e-08	1.0315e-06	8.02369	Up-Regulated
ACTC1	1.72311	13.1367	6.64037	5.70585e-08	1.0343e-06	8.01925	Up-Regulated
METRNL	2.12779	9.41279	6.63781	5.75334e-08	1.04033e-06	8.01104	Up-Regulated
STK17B	1.29112	7.91125	6.63775	5.75442e-08	1.04033e-06	8.01085	Up-Regulated
STK10	1.04111	7.88438	6.63595	5.78817e-08	1.04551e-06	8.00506	Up-Regulated
CAPN6	1.81452	8.04257	6.62084	6.07852e-08	1.08642e-06	7.95661	Up-Regulated
EEF1A1P42	1.22541	6.98529	6.596	6.5883e-08	1.16629e-06	7.87689	Up-Regulated
GNG12	1.0177	10.2736	6.594	6.63107e-08	1.17285e-06	7.87048	Up-Regulated
ZNF559	2.15062	8.43718	6.58425	6.84411e-08	1.2022e-06	7.83918	Up-Regulated
BEX4	1.10097	8.08739	6.57418	7.07134e-08	1.23364e-06	7.80685	Up-Regulated
MT2A	1.06627	13.3054	6.56838	7.20558e-08	1.25169e-06	7.78824	Up-Regulated
SYMPK	1.1682	7.25265	6.56347	7.3212e-08	1.26638e-06	7.77248	Up-Regulated
RCBTB2	1.01471	9.2939	6.56226	7.35005e-08	1.26922e-06	7.76859	Up-Regulated
SMAP2	2.51014	8.9128	6.56064	7.38872e-08	1.27482e-06	7.7634	Up-Regulated
MYBPH	2.81592	9.881	6.545	7.77332e-08	1.32994e-06	7.71317	Up-Regulated
DOK2	1.58479	7.82758	6.5355	8.01636e-08	1.36693e-06	7.68271	Up-Regulated
FGL2	1.59413	10.4644	6.53135	8.12516e-08	1.38317e-06	7.66937	Up-Regulated
HIST2H2AA3 /// HIST2H2AA4	1.17885	10.5347	6.52768	8.22245e-08	1.39624e-06	7.65759	Up-Regulated
AGTRAP	1.98429	9.69545	6.52709	8.23817e-08	1.39775e-06	7.6557	Up-Regulated
ZNF329	1.78794	6.94725	6.52112	8.39937e-08	1.4192e-06	7.63652	Up-Regulated
SNAI2	1.0185	9.15129	6.51317	8.61889e-08	1.44671e-06	7.61099	Up-Regulated
RBMS1	1.02101	10.8542	6.50929	8.72799e-08	1.46142e-06	7.59854	Up-Regulated
COL18A1	1.2353	9.12512	6.50893	8.73817e-08	1.46192e-06	7.59739	Up-Regulated
MIR1236 /// NELFE	1.50245	8.99667	6.5061	8.81899e-08	1.47318e-06	7.58828	Up-Regulated
NES	1.56209	10.7326	6.5046	8.86186e-08	1.47777e-06	7.58348	Up-Regulated
NOC4L	1.24269	6.69877	6.50035	8.98481e-08	1.49461e-06	7.56985	Up-Regulated
CCL5	1.70235	8.40772	6.48621	9.40703e-08	1.5553e-06	7.52441	Up-Regulated
ELTD1	1.25829	8.95	6.48111	9.56387e-08	1.5768e-06	7.50805	Up-Regulated
TYROBP	1.5955	9.57023	6.4803	9.58923e-08	1.57971e-06	7.50543	Up-Regulated
NID1	1.13693	9.40982	6.46977	9.92262e-08	1.62675e-06	7.47161	Up-Regulated
SACM1L	1.10554	9.10335	6.46284	1.01481e-07	1.65442e-06	7.44938	Up-Regulated
PTPRC	1.7076	8.57773	6.46058	1.0223e-07	1.66529e-06	7.44211	Up-Regulated
RAP1GAP2	1.61147	7.4645	6.4512	1.05393e-07	1.71409e-06	7.41196	Up-Regulated
TUBB6	1.47851	10.6325	6.44288	1.08276e-07	1.75677e-06	7.38527	Up-Regulated
EDEM2	1.48498	7.19134	6.43811	1.09969e-07	1.77718e-06	7.36992	Up-Regulated
LAMP3	1.42905	8.43234	6.43177	1.12256e-07	1.80841e-06	7.34955	Up-Regulated
MVP	1.31376	9.31998	6.43057	1.12693e-07	1.81259e-06	7.34571	Up-Regulated
HES4	2.12447	9.95608	6.42896	1.13285e-07	1.81925e-06	7.34053	Up-Regulated
ASAP2	1.21965	9.09956	6.42075	1.16346e-07	1.85816e-06	7.31416	Up-Regulated
CTHRC1	1.90077	10.8699	6.42038	1.16483e-07	1.85891e-06	7.31299	Up-Regulated
DDAH2	1.29043	8.66711	6.41538	1.18392e-07	1.88054e-06	7.29691	Up-Regulated
CPE	1.35201	9.65721	6.40443	1.22679e-07	1.93508e-06	7.26173	Up-Regulated
ID3	2.26088	8.88903	6.40144	1.23874e-07	1.94756e-06	7.25214	Up-Regulated
ZBP1	2.34131	7.18135	6.39424	1.26807e-07	1.98487e-06	7.22899	Up-Regulated
LINC00597	1.70211	7.17308	6.39105	1.28127e-07	2.00245e-06	7.21875	Up-Regulated
VCAN	1.18528	9.31414	6.38615	1.30183e-07	2.02993e-06	7.20301	Up-Regulated
PIGT	1.40092	9.84696	6.38137	1.32219e-07	2.05477e-06	7.18766	Up-Regulated
DRAM1	1.14021	9.33198	6.37918	1.33165e-07	2.06695e-06	7.18061	Up-Regulated
SLC30A1	1.27597	8.57074	6.37772	1.33797e-07	2.07517e-06	7.17593	Up-Regulated
PKD1P1	1.74761	7.80955	6.37613	1.34491e-07	2.08435e-06	7.17081	Up-Regulated
MT1M	2.40157	6.98455	6.37024	1.37091e-07	2.11501e-06	7.15188	Up-Regulated
CD151	1.65851	8.86599	6.36731	1.384e-07	2.13038e-06	7.14248	Up-Regulated
SLC36A1	1.43259	8.7076	6.35481	1.44134e-07	2.20039e-06	7.10233	Up-Regulated
SDC3	2.13952	7.59835	6.34581	1.48414e-07	2.25896e-06	7.0734	Up-Regulated
C2CD5	1.57935	8.93312	6.34383	1.49371e-07	2.26847e-06	7.06704	Up-Regulated
COL3A1	1.63978	11.924	6.34138	1.50567e-07	2.28322e-06	7.05916	Up-Regulated
IRF8	1.5735	9.11994	6.34006	1.51211e-07	2.28789e-06	7.05494	Up-Regulated
LOC102725188 /// LOC727820	2.46048	8.4104	6.32807	1.57222e-07	2.36656e-06	7.01639	Up-Regulated
TRIM56	2.00175	10.111	6.3117	1.65813e-07	2.47942e-06	6.96379	Up-Regulated
GPATCH1	1.72949	6.88849	6.29881	1.72907e-07	2.57418e-06	6.92238	Up-Regulated
SLC22A18	1.61775	7.66181	6.29817	1.73266e-07	2.57765e-06	6.92032	Up-Regulated
NCOA7	1.48565	10.523	6.29626	1.74347e-07	2.58595e-06	6.91418	Up-Regulated
TXLNA	1.55807	8.14018	6.29584	1.74584e-07	2.58595e-06	6.91283	Up-Regulated
CD74	1.54079	12.6874	6.29191	1.76827e-07	2.61348e-06	6.90021	Up-Regulated
COL1A2	1.61293	12.1316	6.27994	1.83845e-07	2.69573e-06	6.86174	Up-Regulated
INHBE	1.85499	8.07544	6.27419	1.87314e-07	2.74069e-06	6.84326	Up-Regulated
TGFBI	1.09367	10.7176	6.26066	1.95734e-07	2.84755e-06	6.7998	Up-Regulated
MICB	1.38523	8.28879	6.25112	2.01899e-07	2.92621e-06	6.76915	Up-Regulated
TPBG	1.35791	8.30534	6.23759	2.10979e-07	3.04546e-06	6.72567	Up-Regulated
IL10RA	1.36558	8.82016	6.23418	2.13333e-07	3.0751e-06	6.7147	Up-Regulated
FN1	1.30438	11.7455	6.23288	2.14238e-07	3.08385e-06	6.71052	Up-Regulated
PIGV	1.09808	7.48246	6.2284	2.1738e-07	3.11146e-06	6.69613	Up-Regulated
MVB12A	1.97762	8.8396	6.21794	2.24903e-07	3.19895e-06	6.66251	Up-Regulated
FSTL1	1.01812	11.3735	6.21522	2.26901e-07	3.2184e-06	6.65377	Up-Regulated
TAF1	1.02974	10.0933	6.20933	2.31284e-07	3.25965e-06	6.63486	Up-Regulated
TTF2	1.72324	7.05582	6.20932	2.31294e-07	3.25965e-06	6.63482	Up-Regulated
OSMR	1.07128	10.4509	6.20814	2.32182e-07	3.26833e-06	6.63103	Up-Regulated
ACKR1	2.51731	8.17824	6.2073	2.32817e-07	3.2705e-06	6.62833	Up-Regulated
MRPL17	1.39534	9.44665	6.20442	2.35004e-07	3.29337e-06	6.6191	Up-Regulated
XRN1	1.55983	11.3179	6.18316	2.51826e-07	3.49186e-06	6.55078	Up-Regulated
IGFBP3	1.64636	10.3474	6.17732	2.56656e-07	3.54642e-06	6.53201	Up-Regulated
MDK	1.65203	8.24533	6.17393	2.595e-07	3.57641e-06	6.52112	Up-Regulated
GPR137B	2.10701	6.63634	6.16816	2.6442e-07	3.61734e-06	6.50257	Up-Regulated
ID2	1.26682	9.47037	6.15963	2.71854e-07	3.70415e-06	6.47518	Up-Regulated
PCK2	1.44853	8.59943	6.14716	2.83107e-07	3.8242e-06	6.43511	Up-Regulated
ASPN	1.58312	10.1976	6.14231	2.87611e-07	3.86787e-06	6.41952	Up-Regulated
EMP3	1.4093	10.0226	6.12397	3.05285e-07	4.05411e-06	6.36061	Up-Regulated
CDC42EP3	1.02945	10.8256	6.12247	3.06775e-07	4.07125e-06	6.3558	Up-Regulated
GDF15	1.56944	6.30856	6.11413	3.15215e-07	4.1724e-06	6.329	Up-Regulated
MIR21 /// VMP1	1.40596	10.599	6.11225	3.1715e-07	4.18987e-06	6.32295	Up-Regulated
ADAP2	1.16021	9.03769	6.10913	3.2038e-07	4.22707e-06	6.31294	Up-Regulated
FBXO33	1.81228	8.95234	6.10517	3.24534e-07	4.27084e-06	6.30022	Up-Regulated
ARPP21	1.32034	11.2014	6.10376	3.26027e-07	4.28496e-06	6.29569	Up-Regulated
NXT2	1.08031	6.95085	6.08536	3.46128e-07	4.5152e-06	6.23661	Up-Regulated
RASSF4	1.29498	9.46049	6.04442	3.95431e-07	5.07619e-06	6.10512	Up-Regulated
PMM1	1.53531	7.20344	6.03272	4.10761e-07	5.22696e-06	6.06757	Up-Regulated
ANGPT2	1.24884	8.63259	6.02193	4.25437e-07	5.38351e-06	6.03291	Up-Regulated
THBS3	1.3686	8.47943	5.97736	4.91799e-07	6.11334e-06	5.88984	Up-Regulated
SF3B2	1.45627	9.12208	5.97623	4.93607e-07	6.12742e-06	5.88622	Up-Regulated
TPM4	1.0293	9.2831	5.97516	4.95328e-07	6.13852e-06	5.88278	Up-Regulated
ABRACL	1.86913	8.84235	5.96491	5.12122e-07	6.31597e-06	5.84988	Up-Regulated
RP11-395B7.7	1.19902	9.0662	5.96387	5.1386e-07	6.32593e-06	5.84654	Up-Regulated
PAAF1	1.2739	8.88503	5.94387	5.48379e-07	6.65455e-06	5.78238	Up-Regulated
ZNF556	2.18769	7.19453	5.94187	5.51956e-07	6.69062e-06	5.77597	Up-Regulated
FCGRT	1.47414	9.77483	5.93705	5.6068e-07	6.77563e-06	5.76049	Up-Regulated
APOL2	1.18047	8.48552	5.93357	5.67067e-07	6.84066e-06	5.74932	Up-Regulated
TRAF5	1.69163	8.46855	5.92044	5.91795e-07	7.104e-06	5.70721	Up-Regulated
CCL19	2.32217	8.91389	5.91527	6.01832e-07	7.20736e-06	5.69062	Up-Regulated
MARCKS	1.03122	10.7024	5.9129	6.06493e-07	7.23503e-06	5.68301	Up-Regulated
ZGPAT	1.54774	6.55514	5.90523	6.21809e-07	7.38657e-06	5.6584	Up-Regulated
NUDT5	1.34895	9.12804	5.90006	6.32332e-07	7.47771e-06	5.64185	Up-Regulated
PROCR	1.32747	7.96461	5.89949	6.33522e-07	7.48697e-06	5.64	Up-Regulated
SLC35A5	1.34378	8.1785	5.88919	6.55078e-07	7.71096e-06	5.60699	Up-Regulated
MEGF10	1.60536	10.1049	5.88347	6.67379e-07	7.83767e-06	5.58864	Up-Regulated
KCNMB3	1.32705	7.35329	5.88096	6.72848e-07	7.87923e-06	5.58059	Up-Regulated
ARID5A	1.73519	7.96894	5.87918	6.7676e-07	7.91596e-06	5.57487	Up-Regulated
RHBDF2	1.59695	8.16518	5.86473	7.09316e-07	8.2401e-06	5.52854	Up-Regulated
LAG3	1.73776	7.37403	5.8638	7.11451e-07	8.2515e-06	5.52557	Up-Regulated
NCKAP5L	1.70671	9.13374	5.86375	7.11564e-07	8.2515e-06	5.52542	Up-Regulated
MYH9	1.00289	10.0002	5.86138	7.17065e-07	8.29706e-06	5.51782	Up-Regulated
MS4A4A	1.46423	7.88032	5.85609	7.2951e-07	8.41245e-06	5.50085	Up-Regulated
ZNF217	1.11007	7.86977	5.85056	7.42746e-07	8.54096e-06	5.48312	Up-Regulated
MYC	1.64638	8.72807	5.84476	7.56877e-07	8.68387e-06	5.46454	Up-Regulated
TFPI2	1.8363	6.71976	5.84325	7.60595e-07	8.71674e-06	5.45971	Up-Regulated
GUSBP11	1.19938	8.54834	5.84014	7.68335e-07	8.7857e-06	5.44972	Up-Regulated
MMP2	1.26191	11.469	5.80892	8.50369e-07	9.60004e-06	5.34971	Up-Regulated
TNC	1.4181	7.86312	5.80316	8.66439e-07	9.75988e-06	5.33125	Up-Regulated
S100A6	1.41647	11.2704	5.80073	8.73316e-07	9.82649e-06	5.32346	Up-Regulated
ATP10D	1.08734	8.23546	5.79593	8.87048e-07	9.95904e-06	5.30808	Up-Regulated
GJA1	1.18276	9.55224	5.78299	9.25146e-07	1.02626e-05	5.26663	Up-Regulated
CCR5	1.78744	8.16687	5.77853	9.38653e-07	1.03955e-05	5.25234	Up-Regulated
HLA-DRB1 /// HLA-DRB1	1.15527	12.5571	5.77151	9.60299e-07	1.06179e-05	5.22987	Up-Regulated
CYP26B1	1.5633	7.96857	5.76759	9.72613e-07	1.07308e-05	5.21731	Up-Regulated
PCYOX1L	1.52316	7.98736	5.75981	9.97486e-07	1.09697e-05	5.19243	Up-Regulated
FAM86B1 /// FAM86B2 /// FAM86C1 /// FAM86DP /// FAM86FP	1.3207	7.87723	5.74494	1.04687e-06	1.14511e-05	5.1448	Up-Regulated
MIA-RAB4B /// RAB4B	1.44266	7.94894	5.7348	1.0819e-06	1.18026e-05	5.11238	Up-Regulated
SLC37A3	1.44466	9.04704	5.73401	1.0847e-06	1.18205e-05	5.10983	Up-Regulated
ROBO1	1.42419	8.52721	5.7327	1.0893e-06	1.18517e-05	5.10566	Up-Regulated
PLSCR4	1.00778	9.744	5.72554	1.11494e-06	1.20754e-05	5.08274	Up-Regulated
MYO1E	1.2514	7.68537	5.72547	1.11519e-06	1.20754e-05	5.08251	Up-Regulated
SCPEP1	1.07707	9.6835	5.72336	1.12287e-06	1.21392e-05	5.07575	Up-Regulated
C11orf96	2.34095	10.7252	5.71248	1.16325e-06	1.2503e-05	5.04094	Up-Regulated
SFXN3	1.45371	8.13734	5.69891	1.21563e-06	1.29838e-05	4.99756	Up-Regulated
ARHGEF10	1.35756	7.40451	5.68454	1.27369e-06	1.3512e-05	4.9516	Up-Regulated
RAB8B	1.01875	8.78518	5.67901	1.29675e-06	1.37211e-05	4.93393	Up-Regulated
LYN	1.01172	8.69878	5.65356	1.40844e-06	1.46143e-05	4.85256	Up-Regulated
FOXO6	1.67829	10.8653	5.65341	1.40909e-06	1.46143e-05	4.8521	Up-Regulated
EGLN3	1.41939	8.54362	5.64753	1.43625e-06	1.48356e-05	4.83331	Up-Regulated
ARHGEF17	1.31474	8.40572	5.61743	1.58356e-06	1.61207e-05	4.73717	Up-Regulated
PPRC1	1.36017	8.13061	5.60675	1.6394e-06	1.65571e-05	4.70305	Up-Regulated
ARHGAP36	2.8983	8.91102	5.59746	1.68952e-06	1.69542e-05	4.67341	Up-Regulated
LARP6	1.04646	10.022	5.59531	1.70135e-06	1.70477e-05	4.66654	Up-Regulated
FGFR4	1.26845	6.87334	5.58842	1.73979e-06	1.73647e-05	4.64455	Up-Regulated
MEA1	1.4413	9.72034	5.58702	1.74774e-06	1.74355e-05	4.64006	Up-Regulated
TUBA1A	1.38699	11.5178	5.58614	1.7527e-06	1.74765e-05	4.63727	Up-Regulated
PPP1R18	1.72005	10.713	5.58475	1.76063e-06	1.75326e-05	4.63283	Up-Regulated
LOC101927027	1.44699	8.41228	5.58241	1.77401e-06	1.76116e-05	4.62538	Up-Regulated
FKBP1B	1.42888	7.5918	5.58077	1.7835e-06	1.76775e-05	4.62013	Up-Regulated
C4orf48	2.13545	7.97551	5.58001	1.78791e-06	1.76979e-05	4.6177	Up-Regulated
BEX2	1.91621	10.2982	5.57732	1.80354e-06	1.78266e-05	4.60913	Up-Regulated
IGJ	2.94271	7.09018	5.5736	1.82543e-06	1.79994e-05	4.59726	Up-Regulated
TSIX	1.81002	9.42235	5.56994	1.84722e-06	1.81442e-05	4.58558	Up-Regulated
FAM26F	2.10292	8.37217	5.55089	1.96486e-06	1.90703e-05	4.52483	Up-Regulated
LYZ	2.37677	8.78339	5.54412	2.00849e-06	1.94198e-05	4.50322	Up-Regulated
ASTE1	1.164	7.29653	5.54397	2.00948e-06	1.94202e-05	4.50273	Up-Regulated
PIK3AP1	1.40342	10.6265	5.53696	2.05562e-06	1.97912e-05	4.48039	Up-Regulated
PPFIA4	2.39808	8.85555	5.53549	2.06544e-06	1.9867e-05	4.47571	Up-Regulated
CCNL2	1.01959	10.4479	5.53215	2.08788e-06	2.00262e-05	4.46507	Up-Regulated
GAB2	1.39988	8.12554	5.52092	2.16529e-06	2.06538e-05	4.42926	Up-Regulated
KNTC1	1.3779	7.08505	5.50525	2.27803e-06	2.16667e-05	4.37933	Up-Regulated
ZNF655	1.27969	10.7711	5.49097	2.3858e-06	2.25429e-05	4.33387	Up-Regulated
SLC38A1	1.28672	10.2207	5.49085	2.38671e-06	2.25429e-05	4.33349	Up-Regulated
TMEM135	1.10499	8.49939	5.45856	2.64967e-06	2.46277e-05	4.23072	Up-Regulated
MESDC1	1.2991	10.6128	5.45673	2.6654e-06	2.47627e-05	4.2249	Up-Regulated
NARR /// RAB34	2.05379	7.87115	5.42806	2.92452e-06	2.67799e-05	4.13369	Up-Regulated
RAPH1	1.48126	10.7827	5.42516	2.95209e-06	2.69961e-05	4.12447	Up-Regulated
CFI	1.03672	8.70069	5.42426	2.96068e-06	2.70577e-05	4.12161	Up-Regulated
SRGAP2B /// SRGAP2C /// SRGAP2C	2.12439	8.41544	5.4207	2.99494e-06	2.73388e-05	4.1103	Up-Regulated
SIAH2	1.74848	7.10557	5.41677	3.03323e-06	2.76415e-05	4.09782	Up-Regulated
NABP1	1.66235	7.61544	5.41461	3.05451e-06	2.77759e-05	4.09095	Up-Regulated
ZNFX1	1.26856	11.8026	5.41171	3.0833e-06	2.79579e-05	4.08172	Up-Regulated
SOX8	2.05193	7.89085	5.40713	3.12928e-06	2.82619e-05	4.06718	Up-Regulated
SLC38A4	1.08613	7.79224	5.39304	3.27507e-06	2.94093e-05	4.02243	Up-Regulated
ELK3	1.06779	9.30421	5.38864	3.32197e-06	2.9752e-05	4.00845	Up-Regulated
ERV3-2	1.81045	8.13103	5.38588	3.35177e-06	2.99926e-05	3.99968	Up-Regulated
TRIM25	1.1097	11.0455	5.37387	3.48441e-06	3.10236e-05	3.96155	Up-Regulated
SLC52A2	1.22234	7.35562	5.37215	3.5038e-06	3.11753e-05	3.95609	Up-Regulated
HDAC1	1.308	8.38007	5.37013	3.5268e-06	3.13526e-05	3.94967	Up-Regulated
IGLV1-44	1.74941	8.14398	5.3581	3.66651e-06	3.2426e-05	3.9115	Up-Regulated
LOC389765	1.9982	8.16536	5.35612	3.69005e-06	3.2605e-05	3.90521	Up-Regulated
COTL1	1.57399	8.71875	5.3462	3.81015e-06	3.34059e-05	3.87375	Up-Regulated
ACSL4	1.06017	7.86463	5.33123	3.99881e-06	3.48361e-05	3.82629	Up-Regulated
PTGER4	1.00663	8.36777	5.32725	4.05058e-06	3.52114e-05	3.81365	Up-Regulated
MPEG1	1.271	10.3798	5.32548	4.07376e-06	3.53668e-05	3.80805	Up-Regulated
PCDH12	1.29812	8.27629	5.31938	4.15468e-06	3.6009e-05	3.78873	Up-Regulated
DPF2	1.18586	8.67978	5.30347	4.37359e-06	3.75713e-05	3.73831	Up-Regulated
EPB41L3	1.00006	7.90333	5.29773	4.45533e-06	3.80606e-05	3.72013	Up-Regulated
PWP2	1.13247	7.3155	5.2977	4.45583e-06	3.80606e-05	3.72002	Up-Regulated
SLC38A6	1.05296	7.96467	5.29547	4.48788e-06	3.81749e-05	3.71298	Up-Regulated
NCF1	1.64576	7.31765	5.28469	4.6467e-06	3.93543e-05	3.67884	Up-Regulated
ZBTB48	1.39029	6.73406	5.27051	4.86402e-06	4.07886e-05	3.63397	Up-Regulated
FSCN1	1.35354	7.70958	5.25745	5.07324e-06	4.23344e-05	3.59264	Up-Regulated
ARHGDIB	1.0785	10.7345	5.25525	5.10922e-06	4.25476e-05	3.5857	Up-Regulated
IL7	1.89426	5.76837	5.24794	5.23113e-06	4.34388e-05	3.56256	Up-Regulated
CCL4	1.39193	8.07704	5.21977	5.72777e-06	4.68013e-05	3.47357	Up-Regulated
ATP8B2	1.1633	8.37952	5.21576	5.8022e-06	4.72958e-05	3.4609	Up-Regulated
SLC2A10	1.35357	7.99912	5.20461	6.01431e-06	4.86556e-05	3.42568	Up-Regulated
FUT8	1.22082	7.53409	5.20076	6.08931e-06	4.91649e-05	3.41352	Up-Regulated
PLAG1	2.56921	6.03599	5.1951	6.20111e-06	4.99293e-05	3.39568	Up-Regulated
ETS1	1.08481	10.6206	5.18985	6.30674e-06	5.064e-05	3.37911	Up-Regulated
CXCL13	2.7894	6.88674	5.17871	6.53693e-06	5.2038e-05	3.34395	Up-Regulated
SUSD1	1.65463	8.31793	5.17676	6.57808e-06	5.23247e-05	3.3378	Up-Regulated
ANKRD36B	1.1832	8.79978	5.17342	6.649e-06	5.27244e-05	3.32728	Up-Regulated
TFEC	1.11452	7.37069	5.17237	6.67157e-06	5.28418e-05	3.32396	Up-Regulated
SIL1	1.45099	7.95745	5.17042	6.71344e-06	5.31322e-05	3.31783	Up-Regulated
UBE2S	1.23187	8.94905	5.16877	6.74916e-06	5.33528e-05	3.31262	Up-Regulated
XRCC4	1.3804	6.60814	5.16704	6.78693e-06	5.36307e-05	3.30715	Up-Regulated
DCLK1	1.39627	9.64902	5.16547	6.82132e-06	5.37871e-05	3.30219	Up-Regulated
PUS1	1.14779	7.46244	5.15985	6.94556e-06	5.45883e-05	3.2845	Up-Regulated
IFI30 /// PIK3R2	1.35072	10.776	5.15433	7.06998e-06	5.53106e-05	3.26709	Up-Regulated
AP000347.2	1.39906	7.23347	5.15107	7.14435e-06	5.57855e-05	3.25683	Up-Regulated
COL1A1	1.40146	10.7038	5.14865	7.20022e-06	5.61788e-05	3.24919	Up-Regulated
FRMD8	1.22658	9.23781	5.12027	7.88747e-06	6.04548e-05	3.15983	Up-Regulated
CYP1B1	1.13887	8.63573	5.11812	7.94206e-06	6.06999e-05	3.15307	Up-Regulated
PANX1	1.00666	10.9991	5.1147	8.02958e-06	6.12731e-05	3.14233	Up-Regulated
PATL2	1.73892	8.06452	5.11196	8.10056e-06	6.17341e-05	3.13371	Up-Regulated
LOC100506076 /// LOC100506123	1.5485	7.2894	5.10617	8.25264e-06	6.27121e-05	3.11548	Up-Regulated
COL21A1	1.59963	8.92396	5.10117	8.38613e-06	6.34901e-05	3.09976	Up-Regulated
ZNF227	1.18146	8.04325	5.08797	8.74877e-06	6.58934e-05	3.05828	Up-Regulated
IDO1	1.32933	9.77883	5.08007	8.9732e-06	6.72118e-05	3.03346	Up-Regulated
SMCO4	1.14692	8.65653	5.0706	9.25001e-06	6.89813e-05	3.0037	Up-Regulated
INTS7	1.15415	7.52425	5.06651	9.37194e-06	6.96616e-05	2.99087	Up-Regulated
SLFN5	1.30781	10.5513	5.06256	9.49132e-06	7.03431e-05	2.97847	Up-Regulated
ZFAND2B	1.53572	8.28147	5.05235	9.80725e-06	7.21875e-05	2.9464	Up-Regulated
NINJ1	1.26663	8.87758	5.04636	9.99731e-06	7.32196e-05	2.92761	Up-Regulated
PRC1	1.2825	7.10387	5.03938	1.02231e-05	7.46291e-05	2.90574	Up-Regulated
LOC153682	1.97628	8.56458	5.0267	1.06469e-05	7.71783e-05	2.86596	Up-Regulated
DOCK10	1.44359	6.03585	5.02482	1.0711e-05	7.75529e-05	2.86009	Up-Regulated
HLA-DQB1 /// HLA-DRB1 /// HLA-DRB4 /// HLA-DRB5 /// LOC100996809 /// LOC101060835	1.04255	12.3934	5.01043	1.1216e-05	8.08084e-05	2.81498	Up-Regulated
IL18R1	1.27001	6.65978	5.00431	1.14377e-05	8.21447e-05	2.79582	Up-Regulated
PAG1	1.18148	9.08595	5.00186	1.15277e-05	8.27038e-05	2.78815	Up-Regulated
IFT20	1.16866	8.15581	4.99062	1.19495e-05	8.51611e-05	2.75298	Up-Regulated
RPL17 /// RPL17-C18orf32 /// SNORD58A /// SNORD58B /// SNORD58C	1.174	8.24328	4.97784	1.24479e-05	8.82205e-05	2.71299	Up-Regulated
RUNX1-IT1	1.34357	8.12102	4.97312	1.26373e-05	8.92836e-05	2.69821	Up-Regulated
NCAPD3	1.29439	7.08026	4.96889	1.2809e-05	9.03091e-05	2.68501	Up-Regulated
C2CD2	1.21172	8.58355	4.96788	1.28506e-05	9.05172e-05	2.68184	Up-Regulated
CLSTN3	1.29877	7.72781	4.96068	1.31495e-05	9.23269e-05	2.65934	Up-Regulated
SLC16A4	2.27774	4.97086	4.96042	1.31605e-05	9.23724e-05	2.65852	Up-Regulated
NIP7	1.06461	7.87754	4.95085	1.35691e-05	9.46544e-05	2.62861	Up-Regulated
CDKN2B	1.47084	7.86083	4.9368	1.41911e-05	9.83884e-05	2.58477	Up-Regulated
IGFBP4	1.12512	10.6324	4.93024	1.44913e-05	0.00010013	2.5643	Up-Regulated
TMEM176B	1.12796	8.06693	4.91921	1.50107e-05	0.000102813	2.52986	Up-Regulated
LY75	1.59961	6.79647	4.91348	1.52874e-05	0.000104393	2.512	Up-Regulated
TMEM87B	1.32687	8.43561	4.91177	1.53709e-05	0.000104788	2.50668	Up-Regulated
LOXL1	1.44081	9.0297	4.90198	1.58581e-05	0.000107571	2.47616	Up-Regulated
GBP4	1.33095	9.53803	4.89964	1.5977e-05	0.00010812	2.46886	Up-Regulated
FAM98C	1.55275	8.3293	4.89873	1.60232e-05	0.000108366	2.46604	Up-Regulated
CCT6P1 /// CCT6P3	1.24458	9.26867	4.89375	1.62795e-05	0.000109809	2.45053	Up-Regulated
CLDN5	1.30861	9.55675	4.89001	1.64749e-05	0.000110944	2.43886	Up-Regulated
LOC100131564	1.54369	9.78959	4.88299	1.68471e-05	0.000113077	2.41702	Up-Regulated
LINC00152 /// LOC101930489 /// MIR4435-1HG	1.29259	10.3975	4.87762	1.71381e-05	0.000114653	2.40029	Up-Regulated
CLIP2	1.12856	7.18407	4.87601	1.72258e-05	0.000115089	2.3953	Up-Regulated
MANF	1.31329	9.05673	4.87053	1.7529e-05	0.000116923	2.37825	Up-Regulated
CD68 /// LOC101928634 /// SNORA67	1.53693	7.34018	4.8652	1.78289e-05	0.000118768	2.36167	Up-Regulated
CRIP1	1.80874	8.63861	4.86256	1.79795e-05	0.000119576	2.35345	Up-Regulated
GOLPH3L	1.30298	8.78529	4.85844	1.82168e-05	0.000120761	2.34064	Up-Regulated
NASP /// NASP	2.04445	8.61967	4.85335	1.85144e-05	0.000122297	2.3248	Up-Regulated
BAK1	1.16645	8.17358	4.84172	1.92121e-05	0.000126252	2.28866	Up-Regulated
SLC22A15	1.46167	8.32247	4.84152	1.92238e-05	0.000126288	2.28807	Up-Regulated
HIST1H2BG /// HIST1H2BJ	1.46773	5.9136	4.83778	1.94539e-05	0.000127471	2.27644	Up-Regulated
AHR	1.36818	7.65614	4.82703	2.01305e-05	0.000131315	2.24305	Up-Regulated
LMNB1	1.45631	7.10979	4.82636	2.01731e-05	0.000131443	2.24099	Up-Regulated
ZNF23	1.47447	6.98666	4.82386	2.03342e-05	0.000132263	2.23322	Up-Regulated
LOC101060405 /// RRN3P3	1.8105	8.71274	4.81722	2.07673e-05	0.000134651	2.21263	Up-Regulated
CSGALNACT1	1.14052	9.1926	4.80782	2.13972e-05	0.000138033	2.18345	Up-Regulated
PCDH18	1.15148	10.2854	4.79597	2.2217e-05	0.000142691	2.14674	Up-Regulated
NPNT	1.61462	8.84047	4.79085	2.25815e-05	0.000144667	2.13085	Up-Regulated
PRPF40B	1.46537	8.89179	4.78727	2.2839e-05	0.000145814	2.11978	Up-Regulated
ZBTB21	1.1156	9.44171	4.78682	2.28713e-05	0.000145929	2.1184	Up-Regulated
FBLN2	1.32156	9.05371	4.78544	2.29722e-05	0.00014639	2.1141	Up-Regulated
SMARCAL1	1.01721	7.13046	4.78292	2.31563e-05	0.00014739	2.10631	Up-Regulated
THBS2	1.12903	9.78873	4.78116	2.32858e-05	0.000148058	2.10087	Up-Regulated
KIZ /// PLK1S1	1.30513	8.20983	4.76425	2.45683e-05	0.000154869	2.04854	Up-Regulated
LOC100505812	1.45369	9.25143	4.75547	2.52613e-05	0.000158503	2.02139	Up-Regulated
TMEM138	1.44145	8.97053	4.75332	2.54343e-05	0.000159245	2.01473	Up-Regulated
VPS37B	1.25155	7.64143	4.74727	2.59265e-05	0.000161781	1.99603	Up-Regulated
DFFB	1.47517	6.02314	4.7426	2.63124e-05	0.000163589	1.98161	Up-Regulated
TCRDV2 /// TRDC /// TRDC /// YME1L1	1.20029	7.38633	4.74202	2.63609e-05	0.000163841	1.97982	Up-Regulated
HSP90B1	1.01025	8.54567	4.74085	2.64586e-05	0.000164298	1.97621	Up-Regulated
GIMAP7	1.79777	9.87033	4.73245	2.71716e-05	0.000167461	1.95027	Up-Regulated
DCLRE1A	1.36087	7.43017	4.73244	2.71732e-05	0.000167461	1.95021	Up-Regulated
RP3-428L16.2	1.57042	7.78301	4.72412	2.78975e-05	0.000171343	1.92455	Up-Regulated
NYNRIN	1.3241	6.8118	4.72083	2.81894e-05	0.000172733	1.9144	Up-Regulated
DUSP5	1.09327	8.343	4.72022	2.82442e-05	0.000173017	1.9125	Up-Regulated
FBXO8	1.91208	8.56918	4.72004	2.82603e-05	0.000173064	1.91195	Up-Regulated
ARL8A	1.87578	8.59141	4.71483	2.87296e-05	0.000175621	1.89588	Up-Regulated
MPV17	1.20777	7.71624	4.70404	2.97265e-05	0.000180741	1.86262	Up-Regulated
GABBR1 /// UBD	2.37044	7.18036	4.70184	2.99337e-05	0.000181892	1.85584	Up-Regulated
VASH2	1.37707	7.83897	4.69539	3.05505e-05	0.000185309	1.83596	Up-Regulated
AIFM2	1.49241	8.5929	4.69449	3.06375e-05	0.000185782	1.83318	Up-Regulated
APOBEC3F /// APOBEC3G	1.66747	7.36883	4.69332	3.07509e-05	0.000186304	1.82958	Up-Regulated
PRAF2	1.10529	7.76221	4.68637	3.14331e-05	0.000189593	1.80819	Up-Regulated
VGLL3	1.11848	8.7005	4.6809	3.19808e-05	0.000192443	1.79135	Up-Regulated
CALCB	2.44061	9.28225	4.68038	3.20331e-05	0.000192699	1.78976	Up-Regulated
PLEKHA4	1.67089	6.30171	4.67342	3.27449e-05	0.000196575	1.76833	Up-Regulated
LOC100130331	1.08753	5.96104	4.66716	3.33987e-05	0.00019971	1.74906	Up-Regulated
ZC2HC1A	1.09929	7.97449	4.65749	3.44329e-05	0.000204781	1.71934	Up-Regulated
FKBP2	1.32118	7.72406	4.65359	3.48586e-05	0.000206891	1.70737	Up-Regulated
TLR2	1.37861	7.50665	4.64276	3.60695e-05	0.000212717	1.6741	Up-Regulated
RP11-488L18.10	1.65628	8.17017	4.62839	3.77401e-05	0.000221291	1.62999	Up-Regulated
EVI2B	1.30632	8.33969	4.61613	3.92248e-05	0.000228421	1.59241	Up-Regulated
FANCE	1.01278	8.5364	4.61358	3.95412e-05	0.000230002	1.58458	Up-Regulated
PPP1R26	1.3926	7.96699	4.60463	4.06703e-05	0.000235429	1.55716	Up-Regulated
HK2	1.56959	9.86779	4.60104	4.11321e-05	0.00023763	1.54617	Up-Regulated
ZNF286A /// ZNF286B	1.18599	9.54003	4.5985	4.14617e-05	0.000239099	1.5384	Up-Regulated
PAK1IP1	1.3043	6.81469	4.59609	4.17778e-05	0.000240679	1.531	Up-Regulated
RP3-508I15.21	1.58695	7.00071	4.59529	4.18826e-05	0.000241147	1.52856	Up-Regulated
FAM122B	1.13812	9.75009	4.59466	4.19649e-05	0.00024142	1.52665	Up-Regulated
PAN3	1.34768	10.547	4.57855	4.41449e-05	0.000251477	1.47735	Up-Regulated
ALG12	1.1807	6.85493	4.52993	5.14187e-05	0.000286281	1.32894	Up-Regulated
RILPL2	1.51099	8.96268	4.52698	5.18955e-05	0.000288455	1.31996	Up-Regulated
ZSCAN16	1.04162	6.87219	4.52265	5.26042e-05	0.00029153	1.30677	Up-Regulated
ITGA3	1.0911	8.69107	4.52198	5.27155e-05	0.000291956	1.30471	Up-Regulated
REXO4	1.16849	8.13855	4.51395	5.40561e-05	0.000297958	1.28029	Up-Regulated
RPA3	1.26485	8.57913	4.51154	5.44669e-05	0.000299899	1.27293	Up-Regulated
SERPINE1	1.73242	7.33481	4.51137	5.44955e-05	0.000299975	1.27242	Up-Regulated
MOV10	1.39761	9.20966	4.49174	5.79455e-05	0.000315814	1.21274	Up-Regulated
LOC100288570	1.36939	6.54801	4.4888	5.84816e-05	0.000318396	1.20379	Up-Regulated
SPIN2A /// SPIN2B	1.00246	7.73364	4.48499	5.91815e-05	0.000321692	1.19222	Up-Regulated
CD180	1.04485	7.27477	4.4798	6.01499e-05	0.000325914	1.17645	Up-Regulated
SLC3A2	1.03372	9.25354	4.46771	6.24637e-05	0.000335306	1.13977	Up-Regulated
GUSBP1 /// GUSBP4 /// LOC100996497	1.64464	8.68065	4.46375	6.32403e-05	0.000338614	1.12776	Up-Regulated
HLA-DQB1 /// LOC101060835	1.21942	8.78251	4.46306	6.33767e-05	0.000339216	1.12567	Up-Regulated
IGFBP2	1.10076	8.52908	4.45815	6.43551e-05	0.000342517	1.11078	Up-Regulated
DOCK2	1.63551	6.21517	4.43784	6.85637e-05	0.000362035	1.04925	Up-Regulated
RASA3	1.12699	8.13126	4.43771	6.85899e-05	0.000362035	1.04888	Up-Regulated
PDE2A	1.14987	9.69584	4.42869	7.05464e-05	0.000370337	1.02156	Up-Regulated
CYR61	1.1382	10.1027	4.42683	7.0955e-05	0.000372208	1.01596	Up-Regulated
SERINC5	1.02503	7.95226	4.41665	7.32399e-05	0.000382229	0.985182	Up-Regulated
ZBTB24	1.61562	8.07752	4.41191	7.43296e-05	0.000387125	0.970843	Up-Regulated
KIAA1598	1.21586	7.29826	4.4109	7.45618e-05	0.000388136	0.967815	Up-Regulated
G6PD	1.091	6.80721	4.41023	7.4719e-05	0.000388756	0.965771	Up-Regulated
ALDH1L2	1.81228	6.93036	4.40334	7.63364e-05	0.000395859	0.944982	Up-Regulated
MAN2B1	1.06027	8.84246	4.39885	7.7411e-05	0.000400415	0.931414	Up-Regulated
CKAP2 /// DKFZp667J0810 /// IGLC1 /// IGLJ2 /// IGLJ2 /// IGLJ3 /// IGLJ3 /// IGLJ3 /// IGLV1-36 /// IGLV1-36 /// IGLV1-44 /// IGLV1-50 /// IGLV1-50 /// IGLV@	2.22321	7.7536	4.38796	8.00764e-05	0.00041232	0.898561	Up-Regulated
SYTL3	1.38611	8.16814	4.38343	8.12096e-05	0.000417524	0.884925	Up-Regulated
GPX8	1.22929	9.24178	4.38205	8.156e-05	0.000419009	0.880746	Up-Regulated
SLC35F5	1.00788	9.2482	4.37936	8.22435e-05	0.000422095	0.872649	Up-Regulated
TSPYL2	1.04941	10.0277	4.36691	8.54836e-05	0.000435439	0.835162	Up-Regulated
RGS1	1.66702	5.74045	4.36646	8.56029e-05	0.00043583	0.833809	Up-Regulated
PLA2G2A	1.69615	9.47881	4.36453	8.61167e-05	0.000438008	0.828004	Up-Regulated
UNC93B1	1.24914	6.88188	4.36127	8.69927e-05	0.000441364	0.818187	Up-Regulated
MIR7109 /// PISD	1.00035	7.37942	4.34318	9.20106e-05	0.000462824	0.763801	Up-Regulated
TNFRSF10A	1.1206	8.56071	4.34316	9.2016e-05	0.000462824	0.763743	Up-Regulated
APBB1IP	1.43814	8.27161	4.34242	9.22286e-05	0.000463665	0.761505	Up-Regulated
C3	1.51751	10.9088	4.33643	9.39556e-05	0.000470839	0.743517	Up-Regulated
EMILIN1	1.6137	6.22959	4.33086	9.55883e-05	0.000477965	0.726815	Up-Regulated
BTC	1.1751	6.98204	4.32748	9.65934e-05	0.000482046	0.716675	Up-Regulated
LOC90784 /// POLR1A	1.36508	8.20192	4.3256	9.71586e-05	0.000484511	0.711019	Up-Regulated
PPM1E	1.47446	8.14665	4.31578	0.000100155	0.000497991	0.681583	Up-Regulated
PRKX	1.06231	7.6186	4.31512	0.000100359	0.000498765	0.679606	Up-Regulated
PRMT7	1.57631	5.90903	4.31432	0.000100607	0.000499756	0.677211	Up-Regulated
MT1H	1.05233	11.6349	4.31261	0.000101141	0.000501587	0.672088	Up-Regulated
RBM43	1.08646	9.15773	4.3105	0.000101802	0.000504463	0.665769	Up-Regulated
TPPP3	2.46474	8.25525	4.30766	0.0001027	0.000507928	0.657257	Up-Regulated
PHLDB2	1.15692	10.0299	4.29333	0.000107349	0.000526706	0.614364	Up-Regulated
FAM57A	1.04594	7.88813	4.28616	0.000109752	0.000537208	0.592913	Up-Regulated
PLK2	1.01371	8.20764	4.28277	0.000110906	0.000541945	0.582785	Up-Regulated
CD8A	1.16508	8.54382	4.28205	0.000111154	0.000542895	0.580624	Up-Regulated
MYO1F	1.25095	8.50212	4.28152	0.000111336	0.000543653	0.579042	Up-Regulated
PLP1	1.01665	8.03315	4.28087	0.000111561	0.000544492	0.577085	Up-Regulated
CLU	1.27701	9.27983	4.27616	0.000113193	0.000551273	0.563015	Up-Regulated
RARRES2	1.22256	7.8951	4.27552	0.000113416	0.000552017	0.561109	Up-Regulated
AK025288	1.13676	9.77657	4.2692	0.000115649	0.000560824	0.54223	Up-Regulated
IGF2 /// INS-IGF2	1.28052	10.9826	4.26394	0.000117538	0.000568634	0.52654	Up-Regulated
OGN	1.26767	9.67256	4.25246	0.000121771	0.000586194	0.492288	Up-Regulated
EZH2	1.08239	7.13908	4.25081	0.00012239	0.00058848	0.48738	Up-Regulated
FAM43A	1.04619	11.1775	4.24469	0.000124716	0.000597836	0.469151	Up-Regulated
ID2 /// ID2B	1.32271	7.99647	4.2391	0.000126879	0.000605928	0.452509	Up-Regulated
TIPIN	1.36987	6.01794	4.23599	0.000128101	0.00061062	0.443234	Up-Regulated
PAXBP1-AS1	1.25878	7.6864	4.22986	0.000130537	0.000620201	0.425009	Up-Regulated
GORAB	1.21331	8.80054	4.22775	0.000131388	0.000623376	0.418717	Up-Regulated
FCHSD2	1.20514	8.53261	4.22187	0.000133785	0.000633369	0.401228	Up-Regulated
IL18	1.38577	7.09205	4.22182	0.000133805	0.000633369	0.401084	Up-Regulated
CARD6	1.24883	9.38294	4.21155	0.000138094	0.000651256	0.370559	Up-Regulated
C1orf162	1.24443	9.57732	4.20939	0.00013901	0.00065499	0.364165	Up-Regulated
E2F8	1.00625	9.87065	4.20506	0.000140872	0.000661607	0.351293	Up-Regulated
ADAMTS1	1.11221	8.75704	4.20391	0.00014137	0.000663792	0.347881	Up-Regulated
RFWD3	1.36291	6.09353	4.20372	0.000141452	0.000664024	0.347321	Up-Regulated
MYADM	1.07242	11.9824	4.17333	0.000155261	0.000717952	0.257257	Up-Regulated
UBLCP1	1.04555	9.63418	4.16141	0.000161029	0.000740183	0.222002	Up-Regulated
COG7	1.13007	7.41738	4.15113	0.000166172	0.000760311	0.191624	Up-Regulated
CRISPLD1	1.89574	7.63521	4.14125	0.000171268	0.000779432	0.162445	Up-Regulated
CD52	1.48401	7.04446	4.13066	0.000176895	0.0008004	0.131222	Up-Regulated
DLGAP5	1.17419	6.38503	4.12303	0.000181065	0.000815111	0.108723	Up-Regulated
H19 /// MIR675	1.23205	14.5229	4.11901	0.000183294	0.000822606	0.0969087	Up-Regulated
COL16A1	1.00791	8.16817	4.11641	0.000184756	0.000828438	0.0892386	Up-Regulated
IGKV1-17 /// IGKV1-17	2.02219	7.91547	4.10329	0.000192289	0.000856386	0.0506575	Up-Regulated
HS6ST2	1.34347	9.13954	4.09912	0.000194746	0.000864687	0.0384035	Up-Regulated
MITD1	1.10257	9.51432	4.09523	0.000197066	0.000873465	0.0269759	Up-Regulated
ARMCX4	1.08694	7.62983	4.09144	0.000199355	0.000881505	0.0158338	Up-Regulated
FANCG	1.07263	7.13532	4.0742	0.000210085	0.000921763	-0.0347478	Up-Regulated
RP11-111M22.4	1.21813	7.01306	4.07143	0.000211861	0.00092796	-0.0428684	Up-Regulated
HAUS1	1.06624	9.18521	4.07095	0.000212167	0.000928904	-0.0442624	Up-Regulated
ADAMTS2	1.05979	8.72809	4.06812	0.000214	0.000935521	-0.0525564	Up-Regulated
CEBPD	1.21977	10.8719	4.06286	0.000217446	0.000947544	-0.0679653	Up-Regulated
NIPSNAP3A	1.09281	10.2957	4.06071	0.000218867	0.000951638	-0.0742457	Up-Regulated
TBC1D10C	1.16477	8.85714	4.05207	0.000224683	0.000971818	-0.0995355	Up-Regulated
MASTL	1.49409	8.06707	4.04927	0.000226597	0.000977818	-0.107714	Up-Regulated
HLA-DQB1 /// HLA-DRB1 /// HLA-DRB3 /// HLA-DRB4 /// LOC100996809 /// LOC101060835	1.0336	11.8376	4.04322	0.000230795	0.000992492	-0.125409	Up-Regulated
XAB2	1.14439	7.12523	4.0374	0.000234901	0.00100768	-0.142407	Up-Regulated
FAR2	1.44015	7.03065	4.03367	0.000237574	0.00101616	-0.153312	Up-Regulated
TBC1D24	1.10062	9.182	4.02397	0.000244652	0.00103817	-0.181605	Up-Regulated
ST8SIA1	1.44263	5.65257	4.02316	0.000245252	0.00104007	-0.183967	Up-Regulated
BAX	1.02668	6.40764	4.02264	0.000245639	0.00104149	-0.185483	Up-Regulated
LPAR4	1.43414	5.80799	4.01735	0.000249601	0.00105588	-0.200901	Up-Regulated
NBPF10 /// NBPF14 /// NBPF26 /// NBPF9	1.02273	10.5642	4.01703	0.000249844	0.00105668	-0.201837	Up-Regulated
NCF4	1.01803	7.88958	4.01137	0.000254157	0.00107311	-0.218326	Up-Regulated
TCEAL7	1.1711	9.8063	4.01067	0.000254697	0.00107454	-0.22037	Up-Regulated
CALML4	1.03824	7.13822	4.00289	0.000260749	0.00109532	-0.242991	Up-Regulated
RPL22L1	1.08722	10.3999	4.00191	0.000261523	0.00109789	-0.245846	Up-Regulated
CDC42BPB	1.32674	8.68116	3.99557	0.000266578	0.00111361	-0.264282	Up-Regulated
GUSBP3 /// GUSBP9	1.14489	8.16884	3.98811	0.000272651	0.00113457	-0.285971	Up-Regulated
PNPT1	1.04742	12.3132	3.96925	0.000288599	0.00118978	-0.340692	Up-Regulated
NEURL1B	1.10311	12.1484	3.94519	0.000310271	0.00126255	-0.410357	Up-Regulated
FDXR	1.02429	6.96862	3.93976	0.000315379	0.00127874	-0.426062	Up-Regulated
FAM177A1 /// LOC101927178	1.0313	10.4581	3.93659	0.000318393	0.00128765	-0.435209	Up-Regulated
IPO11 /// LRRC70	1.44522	6.63463	3.93525	0.000319676	0.00129181	-0.439078	Up-Regulated
LSP1	1.25603	8.24459	3.91829	0.000336373	0.00134807	-0.488028	Up-Regulated
INTS2	1.56161	7.92317	3.91348	0.000341253	0.00136468	-0.501871	Up-Regulated
NUMB	1.24565	7.76691	3.90959	0.00034526	0.00137773	-0.513091	Up-Regulated
CCL3 /// CCL3L1 /// CCL3L3	1.17469	7.8535	3.89969	0.000355654	0.00141258	-0.541593	Up-Regulated
KIF20A	1.43499	5.77571	3.89652	0.000359042	0.00142382	-0.550702	Up-Regulated
ABI3BP	1.11176	10.6415	3.88891	0.000367309	0.00145153	-0.572573	Up-Regulated
P2RX4	1.14396	8.1799	3.8853	0.000371293	0.00146506	-0.582934	Up-Regulated
STAP1	1.28175	6.37123	3.88514	0.000371473	0.00146543	-0.583401	Up-Regulated
IGKC	1.17025	8.61084	3.87852	0.000378895	0.00148924	-0.6024	Up-Regulated
KRBOX4	1.10963	7.40575	3.85706	0.000403963	0.00157113	-0.663905	Up-Regulated
NAP1L3	1.13803	6.49253	3.84356	0.000420542	0.00162477	-0.702504	Up-Regulated
LRP11	1.03412	9.26118	3.82433	0.000445315	0.00170435	-0.757411	Up-Regulated
LOC100996717 /// LOC100996763 /// LOC101929796 /// NOTCH2 /// NOTCH2NL	1.15193	9.35915	3.82002	0.000451049	0.00172307	-0.769681	Up-Regulated
HESX1	1.28764	6.00855	3.81871	0.000452813	0.00172844	-0.773424	Up-Regulated
LOC400043	1.10606	9.36496	3.81729	0.000454727	0.0017342	-0.777469	Up-Regulated
AL832909 /// LINC00984 /// LINC00984 /// LINC00984	1.07608	9.90017	3.81539	0.000457295	0.00174172	-0.782869	Up-Regulated
PLEKHH1	1.11087	9.03966	3.81305	0.00046049	0.00175258	-0.789545	Up-Regulated
UBALD1	1.1725	9.91272	3.80157	0.000476449	0.00180189	-0.822203	Up-Regulated
HIST1H2AD /// HIST1H3A /// HIST1H3B /// HIST1H3C /// HIST1H3D /// HIST1H3E /// HIST1H3F /// HIST1H3G /// HIST1H3H /// HIST1H3I /// HIST1H3J	1.25197	5.79621	3.79227	0.000489775	0.0018444	-0.848642	Up-Regulated
INTU	1.10316	7.74912	3.79012	0.000492899	0.00185346	-0.854733	Up-Regulated
ARL13B	1.3588	7.6752	3.78016	0.000507656	0.00189637	-0.882997	Up-Regulated
CLMP	1.14152	8.47887	3.7791	0.000509257	0.00190184	-0.886013	Up-Regulated
METTL2B	1.00265	7.35139	3.77511	0.000515295	0.00191929	-0.897304	Up-Regulated
EBLN2	1.15524	7.13743	3.76145	0.000536544	0.00198791	-0.936002	Up-Regulated
SCAMP1-AS1	1.19571	7.14724	3.74613	0.000561359	0.00206337	-0.979282	Up-Regulated
ITPR1-AS1	1.31549	6.02073	3.74281	0.000566888	0.00208182	-0.988663	Up-Regulated
ATG16L2	1.08741	9.25277	3.73624	0.000577966	0.00211528	-1.00718	Up-Regulated
IL12RB2	1.37772	6.25772	3.71492	0.000615413	0.0022327	-1.06723	Up-Regulated
CD97	1.20206	8.56235	3.71443	0.0006163	0.00223513	-1.06861	Up-Regulated
EXOSC1	1.03002	8.88917	3.71336	0.000618234	0.00224015	-1.07161	Up-Regulated
IGKC /// IGKV2-28 /// IGKV2-28 /// IGKV2D-28 /// IGKV2D-28	1.64776	7.00173	3.68434	0.000673223	0.00239815	-1.15305	Up-Regulated
NUP155	1.0011	7.52103	3.67996	0.000681917	0.00242442	-1.16531	Up-Regulated
PDK4	1.36332	12.8149	3.67144	0.000699135	0.00247387	-1.18913	Up-Regulated
LDLRAD3	1.00042	9.68486	3.67124	0.000699553	0.00247462	-1.1897	Up-Regulated
MALAT1	1.26169	13.3132	3.65684	0.000729642	0.00256727	-1.22992	Up-Regulated
RP4-612B15.3	1.20632	8.77683	3.65396	0.000735811	0.00258274	-1.23796	Up-Regulated
RP11-373D23.2	1.28743	7.85688	3.65383	0.000736084	0.00258325	-1.23831	Up-Regulated
FBLIM1	1.045	11.1175	3.64694	0.000751055	0.00262541	-1.25753	Up-Regulated
IGLC1 /// IGLV3-25 /// IGLV3-25	1.57976	6.32478	3.64661	0.000751785	0.00262751	-1.25846	Up-Regulated
HEIH	1.1811	10.8677	3.63733	0.000772412	0.00268444	-1.28429	Up-Regulated
MNDA	1.57038	7.83237	3.63435	0.000779163	0.0027056	-1.29259	Up-Regulated
MELK	1.32421	6.71791	3.62549	0.000799523	0.00276173	-1.3172	Up-Regulated
ATP13A2	1.13598	6.39541	3.60901	0.000838812	0.00287748	-1.36295	Up-Regulated
FERMT3	1.07226	9.02819	3.60344	0.000852499	0.00291805	-1.37837	Up-Regulated
CENPK	1.66092	5.91807	3.59962	0.00086202	0.00294484	-1.38896	Up-Regulated
TRG-AS1	1.0551	8.47302	3.59527	0.000872978	0.00297866	-1.401	Up-Regulated
ZDHHC11	1.17935	8.1131	3.58677	0.00089476	0.00304028	-1.42448	Up-Regulated
LOC100507419 /// LOC101929668	1.10636	8.83756	3.5831	0.000904355	0.00306726	-1.43465	Up-Regulated
CCL18	1.16783	7.79454	3.5795	0.000913829	0.00309311	-1.44457	Up-Regulated
ZNF426	1.11263	6.6778	3.57354	0.000929752	0.00313672	-1.46103	Up-Regulated
PCDHGA8	1.5873	5.51721	3.57048	0.000938011	0.00316197	-1.46945	Up-Regulated
CXCL9	1.31187	9.89627	3.56075	0.00096481	0.00324214	-1.49627	Up-Regulated
TIGD2	1.15176	8.57636	3.54524	0.00100902	0.00336743	-1.53892	Up-Regulated
RAD51AP1	1.15563	6.78316	3.53718	0.00103277	0.00343394	-1.56105	Up-Regulated
FAM213B	1.09669	8.0262	3.53201	0.00104825	0.00347561	-1.5752	Up-Regulated
F3	1.33538	7.10313	3.52773	0.00106127	0.00351537	-1.58694	Up-Regulated
TRAPPC12	1.09695	8.93974	3.52451	0.00107115	0.00354348	-1.59575	Up-Regulated
GZMB	1.0871	7.98983	3.5151	0.00110055	0.00362327	-1.6215	Up-Regulated
CLTC-IT1	1.08679	6.45762	3.50923	0.00111928	0.00367527	-1.63754	Up-Regulated
LOC101928789 /// SP140	1.1937	6.85757	3.50813	0.00112284	0.00368342	-1.64055	Up-Regulated
PVALB	1.30208	9.55601	3.50773	0.00112414	0.00368572	-1.64165	Up-Regulated
AIF1	1.02289	7.86809	3.50492	0.00113323	0.00371037	-1.64931	Up-Regulated
GLT1D1	1.59198	8.14609	3.50138	0.00114483	0.00374113	-1.65899	Up-Regulated
RGS20	1.09573	6.08595	3.49682	0.0011599	0.00378513	-1.67141	Up-Regulated
NFXL1	1.07609	8.31828	3.48725	0.00119219	0.00387852	-1.6975	Up-Regulated
GSTT2	1.34232	7.57662	3.47269	0.00124298	0.0040164	-1.73711	Up-Regulated
NKG7	1.76545	5.06481	3.45221	0.00131789	0.00421359	-1.79265	Up-Regulated
AKNA	1.44606	7.47305	3.43932	0.00136723	0.00435086	-1.82751	Up-Regulated
YDJC	1.12545	8.46215	3.4336	0.00138971	0.00441072	-1.84297	Up-Regulated
ZNF317	1.17287	9.89257	3.41161	0.00147939	0.00465841	-1.90224	Up-Regulated
SPDL1	1.102	7.55374	3.41024	0.00148516	0.00467369	-1.90593	Up-Regulated
LOC101927137 /// SCLT1	1.00419	8.68937	3.40405	0.00151148	0.00474338	-1.92257	Up-Regulated
NBL1	1.00572	7.75478	3.40052	0.00152669	0.00478449	-1.93205	Up-Regulated
ZNF844	1.10057	10.0022	3.39325	0.00155851	0.00486723	-1.95158	Up-Regulated
PTMAP1 /// PTMAP1	1.13838	5.89985	3.38177	0.00160998	0.00499565	-1.98234	Up-Regulated
C12orf66	1.24559	7.50985	3.38132	0.00161206	0.00499905	-1.98356	Up-Regulated
KLRC1 /// KLRC2	1.13046	5.27844	3.36887	0.00166978	0.00514444	-2.01685	Up-Regulated
AK026714 /// PELI1	1.25164	7.97506	3.36628	0.00168205	0.00517676	-2.02377	Up-Regulated
WDFY4	1.0225	8.97712	3.36401	0.00169287	0.00519752	-2.02983	Up-Regulated
SNX10	1.10187	7.37203	3.35925	0.00171573	0.00525744	-2.04252	Up-Regulated
SLC25A22	1.00053	6.98868	3.35544	0.00173428	0.0053063	-2.05269	Up-Regulated
RPL39L	1.07137	6.10723	3.35259	0.0017483	0.00534119	-2.0603	Up-Regulated
ANKRD32	1.02482	8.23461	3.34077	0.00180744	0.00548778	-2.09174	Up-Regulated
PSMG3	1.09077	9.93976	3.34005	0.00181112	0.0054974	-2.09367	Up-Regulated
PRKCD	1.05383	6.98716	3.33964	0.00181323	0.00550168	-2.09477	Up-Regulated
CXorf38	1.03229	9.10585	3.33393	0.00184259	0.00557749	-2.10994	Up-Regulated
PTGER2	1.03977	6.80114	3.31537	0.00194117	0.00582922	-2.15917	Up-Regulated
CLGN	1.26981	6.61357	3.31407	0.00194822	0.00584695	-2.16259	Up-Regulated
HLA-DQB1 /// HLA-DRB1 /// HLA-DRB3 /// HLA-DRB4 /// HLA-DRB5 /// HLA-DRB6 /// LOC100996809 /// LOC101060835	1.0989	8.42393	3.31074	0.00196655	0.00588847	-2.17143	Up-Regulated
ARPC4	1.06407	7.05973	3.3082	0.00198057	0.00592401	-2.17814	Up-Regulated
H2BFS	1.18579	7.58183	3.30151	0.00201806	0.00601797	-2.19583	Up-Regulated
NPIPA5 /// NPIPB3 /// NPIPB6 /// NPIPB8	1.14247	7.42217	3.29254	0.00206934	0.00614091	-2.21951	Up-Regulated
MGC70870	1.12016	7.92068	3.28239	0.00212883	0.00627914	-2.24624	Up-Regulated
KRT80	1.66688	8.02483	3.27843	0.00215248	0.00633483	-2.25666	Up-Regulated
RP2	1.25315	6.14809	3.25032	0.00232779	0.00675864	-2.33044	Up-Regulated
IL31RA	1.46248	8.47602	3.23784	0.00240989	0.00694947	-2.36307	Up-Regulated
ITM2C	1.19089	6.88428	3.22166	0.00252048	0.00721536	-2.40529	Up-Regulated
RGS2	1.32588	8.96216	3.22152	0.0025214	0.00721699	-2.40564	Up-Regulated
TANGO2	1.13007	9.84185	3.21607	0.00255977	0.00730735	-2.41984	Up-Regulated
PPP4C	1.02075	8.62427	3.21076	0.00259761	0.00739777	-2.43364	Up-Regulated
CEP55	1.311	5.96306	3.20763	0.00262019	0.00745065	-2.44178	Up-Regulated
BC065766 /// MALSU1	1.16658	7.74998	3.2012	0.00266713	0.00755707	-2.45847	Up-Regulated
C19orf52	1.10166	9.01254	3.18955	0.00275422	0.00775399	-2.48867	Up-Regulated
EID3	1.43498	7.03868	3.17562	0.00286192	0.00800419	-2.52469	Up-Regulated
IL32	1.50097	11.7767	3.17416	0.00287341	0.00803302	-2.52845	Up-Regulated
ANKRD33B	1.09552	11.1378	3.12631	0.00327599	0.00897533	-2.65144	Up-Regulated
ZNF135	1.19788	5.2144	3.12149	0.00331934	0.00907705	-2.66375	Up-Regulated
UBAC2	1.03017	11.1044	3.11479	0.00338056	0.00922017	-2.68087	Up-Regulated
STEAP2	1.2946	7.577	3.06508	0.00386909	0.0103529	-2.80714	Up-Regulated
abParts /// IGKC /// IGKV4-1 /// IGKV4-1	1.31775	6.40573	3.04806	0.00405108	0.0107679	-2.85007	Up-Regulated
HLA-DQA1 /// HLA-DQA2 /// LOC100509457	1.3123	9.372	3.04294	0.00410737	0.0108948	-2.86295	Up-Regulated
ZNF736	1.00532	7.50639	3.03716	0.00417186	0.0110343	-2.8775	Up-Regulated
LILRB1	1.10783	6.7612	2.99707	0.00464583	0.0120736	-2.97782	Up-Regulated
ZNF625 /// ZNF625-ZNF20	1.09465	8.17865	2.99348	0.00469067	0.012169	-2.98677	Up-Regulated
TMEM200A	1.29162	7.74343	2.99336	0.00469215	0.0121692	-2.98706	Up-Regulated
ZNF813	1.20302	6.09531	2.94014	0.00540629	0.0137095	-3.11883	Up-Regulated
SUSD5	1.01484	6.08884	2.87691	0.00638684	0.0157214	-3.2734	Up-Regulated
NCF1 /// NCF1B /// NCF1C	1.04559	5.40315	2.81018	0.00760014	0.0181747	-3.43412	Up-Regulated
ZNF823	1.00252	7.92634	2.802	0.00776275	0.0185035	-3.45365	Up-Regulated
CASC10	1.2329	7.16226	2.80159	0.00777097	0.0185188	-3.45462	Up-Regulated
HAVCR2	1.17944	7.0454	2.79884	0.00782647	0.0186324	-3.46118	Up-Regulated
WFDC21P	1.19279	7.95967	2.78939	0.00801991	0.0190121	-3.48368	Up-Regulated
USH2A	1.0647	5.42535	2.75621	0.00873448	0.0203981	-3.56224	Up-Regulated
LOC100506325	1.06506	8.81499	2.73851	0.0091396	0.021189	-3.60391	Up-Regulated
XCL1 /// XCL2	1.03454	5.79672	2.73462	0.00923091	0.0213855	-3.61304	Up-Regulated
ABHD17C	1.02541	8.00869	2.69193	0.0102899	0.0234118	-3.71265	Up-Regulated
ITPKA	1.19375	6.42361	2.6854	0.0104613	0.0237489	-3.72778	Up-Regulated
CPLX1	1.23723	7.06002	2.6258	0.0121533	0.0269545	-3.86477	Up-Regulated
TNMD	1.35057	6.19606	2.54702	0.0147763	0.0317173	-4.04252	Up-Regulated
LOC101927272	1.07806	8.02434	2.50258	0.016475	0.0347136	-4.14107	Up-Regulated
RP4-621B10.8	1.54079	3.34297	2.4631	0.0181313	0.037644	-4.22755	Up-Regulated
HIST1H2BC	1.01747	8.35255	2.43398	0.0194482	0.0399675	-4.29068	Up-Regulated
HTR2B	1.08099	4.93767	2.41253	0.0204731	0.041725	-4.33682	Up-Regulated
RPS4Y1	-4.68685	10.4694	-20.054	1.32653e-22	2.25632e-19	41.1093	Down-Regulated
EIF1AY	-5.67278	6.86681	-18.7789	1.46463e-21	1.99297e-18	38.8128	Down-Regulated
DDX3Y	-3.14146	7.14645	-14.2361	2.4836e-17	1.12651e-14	29.3562	Down-Regulated
TPI1	-1.18358	13.4854	-12.3947	2.4077e-15	6.92164e-13	24.8557	Down-Regulated
LRRC20	-1.7822	10.9594	-12.1802	4.21426e-15	1.19469e-12	24.3031	Down-Regulated
NCRNA00185 /// TTTY14	-3.14055	7.05461	-11.9332	8.08514e-15	2.17139e-12	23.6595	Down-Regulated
LMO1	-1.6862	8.92763	-11.6918	1.53996e-14	3.82591e-12	23.0226	Down-Regulated
GOT2P1 /// GOT2P1	-1.24152	9.11448	-11.6368	1.78506e-14	4.33747e-12	22.8765	Down-Regulated
REEP2	-2.58101	7.60411	-11.1221	7.25658e-14	1.52695e-11	21.4887	Down-Regulated
USP9Y	-2.09403	8.42498	-11.0801	8.148e-14	1.67989e-11	21.3739	Down-Regulated
IDH2	-1.16431	13.0588	-11.0329	9.28564e-14	1.87653e-11	21.2445	Down-Regulated
COX7BP1 /// COX7BP1	-1.42212	11.4882	-11.0286	9.39661e-14	1.88033e-11	21.2327	Down-Regulated
KDM5D	-3.3431	8.52755	-10.8306	1.63022e-13	3.08096e-11	20.687	Down-Regulated
ZFY	-1.71387	7.30718	-10.7693	1.93575e-13	3.59187e-11	20.5168	Down-Regulated
HBB	-3.75669	13.1976	-10.7141	2.2597e-13	3.94211e-11	20.3634	Down-Regulated
UTY	-1.4006	7.9998	-10.6559	2.66227e-13	4.56635e-11	20.2009	Down-Regulated
NOS1	-1.60027	9.88096	-10.5365	3.73134e-13	6.1919e-11	19.8663	Down-Regulated
HBG1 /// HBG2	-2.42907	9.37724	-10.4596	4.64049e-13	7.51722e-11	19.6501	Down-Regulated
PDZD7	-1.31669	9.38504	-10.3892	5.67112e-13	9.04322e-11	19.4512	Down-Regulated
YBX1	-1.03402	13.2647	-10.3506	6.33285e-13	9.86715e-11	19.3418	Down-Regulated
NDUFA4	-1.34963	13.7871	-10.345	6.43536e-13	9.95092e-11	19.3259	Down-Regulated
MDH2	-1.23912	12.7291	-10.3206	6.90049e-13	1.05109e-10	19.2567	Down-Regulated
AGL	-1.2407	13.2301	-10.2262	9.04603e-13	1.34773e-10	18.9881	Down-Regulated
SLC25A3	-1.14091	14.4875	-10.2213	9.17461e-13	1.35698e-10	18.9741	Down-Regulated
APOO	-1.23857	10.62	-10.1356	1.17437e-12	1.71214e-10	18.7293	Down-Regulated
LDHA	-1.07314	14.4753	-10.0849	1.35966e-12	1.95436e-10	18.5839	Down-Regulated
PEBP4	-2.24887	13.5869	-10.0473	1.51562e-12	2.11886e-10	18.4762	Down-Regulated
SYNPO	-1.56343	11.9331	-10.0355	1.56835e-12	2.17767e-10	18.4422	Down-Regulated
PGAM2	-2.37846	12.5098	-10.0052	1.71276e-12	2.34375e-10	18.3549	Down-Regulated
SLC25A11	-1.29372	11.6131	-10.0032	1.72242e-12	2.34375e-10	18.3493	Down-Regulated
GRPR	-1.18664	9.67209	-9.95775	1.96581e-12	2.63975e-10	18.2181	Down-Regulated
ATP5B	-1.11718	14.2801	-9.94826	2.02083e-12	2.6959e-10	18.1907	Down-Regulated
EIF4B	-1.2446	11.6907	-9.8928	2.37528e-12	3.07966e-10	18.0304	Down-Regulated
ATP2B2	-1.2333	8.47086	-9.89155	2.38394e-12	3.07966e-10	18.0268	Down-Regulated
DCDC2B	-2.35378	8.48775	-9.88411	2.43623e-12	3.12741e-10	18.0052	Down-Regulated
SLC11A1	-1.10869	8.50415	-9.85608	2.64403e-12	3.35201e-10	17.924	Down-Regulated
RARG	-1.38567	7.56555	-9.84627	2.72092e-12	3.40716e-10	17.8955	Down-Regulated
ATP5G2P1 /// ATP5G2P1	-1.2932	8.59973	-9.82319	2.91094e-12	3.62161e-10	17.8285	Down-Regulated
RP11-10N23.4	-1.02995	9.06609	-9.81917	2.94541e-12	3.62161e-10	17.8169	Down-Regulated
GCAT	-1.07649	8.55482	-9.80301	3.08813e-12	3.75189e-10	17.7699	Down-Regulated
TTC40	-1.94171	8.79471	-9.79496	3.16175e-12	3.79615e-10	17.7465	Down-Regulated
COX6A2	-1.75874	13.8214	-9.7705	3.3968e-12	4.00763e-10	17.6753	Down-Regulated
VDAC1	-1.27282	12.2237	-9.75615	3.54289e-12	4.10581e-10	17.6336	Down-Regulated
RPL3L	-1.73248	12.5526	-9.70566	4.10937e-12	4.65226e-10	17.4863	Down-Regulated
PPP1R1A	-1.64697	12.6725	-9.66434	4.64091e-12	5.1203e-10	17.3656	Down-Regulated
PLA2G5	-1.35124	8.0068	-9.6427	4.94649e-12	5.42811e-10	17.3023	Down-Regulated
ETNK2	-1.10088	9.28502	-9.60631	5.50742e-12	5.97936e-10	17.1957	Down-Regulated
LOC101927051	-1.4825	4.92926	-9.59157	5.75242e-12	6.21231e-10	17.1524	Down-Regulated
C20orf166	-2.17725	13.2337	-9.52884	6.92598e-12	7.28692e-10	16.9681	Down-Regulated
PYGM	-1.44438	14.8449	-9.51695	7.17441e-12	7.48928e-10	16.9331	Down-Regulated
FHL3	-1.50419	12.4698	-9.51614	7.19171e-12	7.48928e-10	16.9308	Down-Regulated
GYPC	-1.09343	11.4249	-9.49065	7.75658e-12	7.86918e-10	16.8557	Down-Regulated
MRPS7	-1.09965	11.2488	-9.46978	8.25248e-12	8.2976e-10	16.7942	Down-Regulated
MYOZ1	-1.06932	14.6852	-9.4562	8.59236e-12	8.55506e-10	16.7541	Down-Regulated
CA14	-1.28205	9.51762	-9.45408	8.64671e-12	8.56737e-10	16.7478	Down-Regulated
CEP85	-1.2005	10.9636	-9.4146	9.7244e-12	9.53244e-10	16.6312	Down-Regulated
CCRN4L	-1.0586	9.31586	-9.41334	9.76081e-12	9.53244e-10	16.6275	Down-Regulated
PTP4A1	-1.36969	10.6994	-9.39558	1.02913e-11	9.94728e-10	16.5749	Down-Regulated
ENO3	-1.538	13.8075	-9.39323	1.03637e-11	9.94728e-10	16.568	Down-Regulated
PTPRO	-1.60139	13.3612	-9.39268	1.03805e-11	9.94728e-10	16.5664	Down-Regulated
ATP5O	-1.01162	13.069	-9.3653	1.12636e-11	1.06121e-09	16.4853	Down-Regulated
ALPI	-1.22069	4.04986	-9.36123	1.14015e-11	1.0675e-09	16.4732	Down-Regulated
TLE2	-1.025	10.1144	-9.34345	1.20228e-11	1.11039e-09	16.4205	Down-Regulated
ADAM20	-1.22978	8.11763	-9.32689	1.26327e-11	1.16146e-09	16.3714	Down-Regulated
KIF22	-1.14148	8.76576	-9.31892	1.29371e-11	1.17622e-09	16.3478	Down-Regulated
FOXN1	-1.20723	5.19103	-9.31159	1.32238e-11	1.18904e-09	16.326	Down-Regulated
RPS15A	-1.00769	13.6507	-9.30298	1.35688e-11	1.21471e-09	16.3004	Down-Regulated
ATP5G3	-1.02931	12.4424	-9.30069	1.36624e-11	1.21774e-09	16.2936	Down-Regulated
CSPG4P1Y	-1.34673	5.13064	-9.27423	1.47885e-11	1.30838e-09	16.2149	Down-Regulated
MRPL33	-1.47381	12.812	-9.2738	1.48075e-11	1.30838e-09	16.2137	Down-Regulated
RPL13A /// RPL13AP5 /// RPL13AP6 /// SNORD32A /// SNORD33 /// SNORD34 /// SNORD35A	-1.09784	14.2169	-9.23494	1.66366e-11	1.43885e-09	16.098	Down-Regulated
FGF16	-1.12285	8.78961	-9.16489	2.05338e-11	1.71769e-09	15.889	Down-Regulated
CAPN3	-1.18452	12.8746	-9.13621	2.23854e-11	1.82769e-09	15.8033	Down-Regulated
KCNK7	-1.75889	6.68911	-9.1362	2.23861e-11	1.82769e-09	15.8032	Down-Regulated
SVIL	-1.11112	12.7594	-9.1262	2.30707e-11	1.86863e-09	15.7733	Down-Regulated
COX5B	-1.06156	13.4937	-9.12007	2.35007e-11	1.88848e-09	15.755	Down-Regulated
NDUFB11	-1.22387	12.2969	-9.11507	2.38573e-11	1.90962e-09	15.74	Down-Regulated
SOX15	-1.30653	8.98811	-9.10736	2.44186e-11	1.93933e-09	15.7169	Down-Regulated
MAPK8IP2	-1.81112	7.46726	-9.07665	2.67899e-11	2.09506e-09	15.6249	Down-Regulated
ESRRA	-1.0371	10.4344	-9.06582	2.76803e-11	2.15642e-09	15.5924	Down-Regulated
RAX	-1.59625	5.05818	-9.05842	2.83064e-11	2.19681e-09	15.5702	Down-Regulated
NDUFA1	-1.44339	13.4188	-9.04057	2.98752e-11	2.29412e-09	15.5166	Down-Regulated
ADSSL1	-1.75219	13.8456	-9.02502	3.13134e-11	2.38485e-09	15.4699	Down-Regulated
ADCY1	-1.04057	8.21127	-9.01854	3.1934e-11	2.41409e-09	15.4504	Down-Regulated
PGM1	-1.47385	14.1675	-9.00767	3.30016e-11	2.47646e-09	15.4178	Down-Regulated
ASB2	-2.07323	12.5395	-8.99854	3.39271e-11	2.52321e-09	15.3903	Down-Regulated
CYC1	-1.30039	12.8607	-8.99788	3.39955e-11	2.52321e-09	15.3883	Down-Regulated
KCNS1	-1.45077	9.39628	-8.98939	3.48803e-11	2.5795e-09	15.3628	Down-Regulated
UQCRB	-1.10352	12.3621	-8.97744	3.61669e-11	2.66499e-09	15.3268	Down-Regulated
SAMM50	-1.02458	10.2108	-8.97553	3.63774e-11	2.66821e-09	15.3211	Down-Regulated
PKIA	-1.1468	13.6693	-8.97353	3.65981e-11	2.66821e-09	15.3151	Down-Regulated
TRIP10	-1.13764	11.4036	-8.94287	4.01658e-11	2.87658e-09	15.2227	Down-Regulated
FAM182B /// FAM27B /// FAM27C	-1.05094	7.59902	-8.93611	4.09983e-11	2.92573e-09	15.2023	Down-Regulated
WNT7B	-2.26914	9.26932	-8.93429	4.12256e-11	2.92573e-09	15.1968	Down-Regulated
RPL21 /// RPL21P28 /// SNORA27 /// SNORD102	-1.25946	14.778	-8.93375	4.12928e-11	2.92573e-09	15.1952	Down-Regulated
NR0B1	-1.3745	7.09334	-8.91563	4.36292e-11	3.06019e-09	15.1405	Down-Regulated
ZNF287	-1.14835	7.73497	-8.8571	5.21334e-11	3.52349e-09	14.9637	Down-Regulated
FHL1	-1.14498	14.9686	-8.84505	5.40825e-11	3.63117e-09	14.9272	Down-Regulated
MN1	-1.43007	11.3842	-8.8207	5.82496e-11	3.86017e-09	14.8535	Down-Regulated
CS	-1.04622	13.1836	-8.81044	6.01005e-11	3.96994e-09	14.8224	Down-Regulated
CASQ1	-1.19484	14.3396	-8.80837	6.04827e-11	3.9823e-09	14.8161	Down-Regulated
GAMT	-1.44471	12.0984	-8.79057	6.38584e-11	4.19104e-09	14.7622	Down-Regulated
NDUFB4	-1.10228	12.6822	-8.76324	6.94202e-11	4.49698e-09	14.6792	Down-Regulated
OPHN1	-1.21207	12.6899	-8.7614	6.98119e-11	4.49698e-09	14.6736	Down-Regulated
FGF3	-1.34708	4.19385	-8.75907	7.03098e-11	4.49698e-09	14.6666	Down-Regulated
GRM7 /// LOC100996542	-1.36086	7.78618	-8.75773	7.05978e-11	4.49698e-09	14.6625	Down-Regulated
AAMDC	-1.35244	10.2667	-8.75018	7.22467e-11	4.57959e-09	14.6396	Down-Regulated
ABCC6 /// ABCC6P1 /// ABCC6P2 /// LOC101930322	-1.08252	8.77828	-8.68527	8.81321e-11	5.40298e-09	14.4422	Down-Regulated
ZNF835	-1.02089	4.48263	-8.68191	8.90461e-11	5.40363e-09	14.4319	Down-Regulated
TMEM110 /// TMEM110-MUSTN1	-2.09551	7.09783	-8.68183	8.90663e-11	5.40363e-09	14.4317	Down-Regulated
COX6C	-1.00504	14.1554	-8.67721	9.03365e-11	5.43878e-09	14.4176	Down-Regulated
KLHL41	-1.26901	15.4263	-8.67627	9.05975e-11	5.43878e-09	14.4148	Down-Regulated
ACR	-2.27645	7.40705	-8.6695	9.25e-11	5.52052e-09	14.3941	Down-Regulated
EIF3F	-1.03432	12.4288	-8.66389	9.41055e-11	5.58368e-09	14.377	Down-Regulated
PARVB	-1.15976	11.0949	-8.66186	9.46931e-11	5.60227e-09	14.3709	Down-Regulated
SUCLG2	-1.03167	11.2246	-8.65373	9.70845e-11	5.72715e-09	14.3461	Down-Regulated
LINC01260	-1.32374	9.23443	-8.64984	9.82503e-11	5.77921e-09	14.3342	Down-Regulated
RPP25	-1.75677	8.26141	-8.64414	9.99863e-11	5.86442e-09	14.3168	Down-Regulated
FXN	-1.0936	9.58673	-8.63819	1.01828e-10	5.9383e-09	14.2987	Down-Regulated
TMEM143	-1.4219	11.5104	-8.63508	1.02807e-10	5.97833e-09	14.2892	Down-Regulated
CKMT2	-1.38204	13.5077	-8.61932	1.07907e-10	6.18679e-09	14.2411	Down-Regulated
DHRS7C	-1.80119	12.2581	-8.61475	1.09432e-10	6.25663e-09	14.2272	Down-Regulated
REG1P	-1.4197	6.36495	-8.60914	1.11337e-10	6.33233e-09	14.21	Down-Regulated
USP5	-1.18658	9.53714	-8.60902	1.11377e-10	6.33233e-09	14.2097	Down-Regulated
LOC100996696 /// PABPC4	-1.17508	12.9235	-8.5884	1.18668e-10	6.67256e-09	14.1467	Down-Regulated
NDUFB3	-1.08145	12.4635	-8.57423	1.23958e-10	6.95087e-09	14.1034	Down-Regulated
APOA4	-2.28046	5.2658	-8.56561	1.27292e-10	7.11827e-09	14.077	Down-Regulated
TMPRSS15	-1.02689	9.18864	-8.56084	1.29176e-10	7.18425e-09	14.0624	Down-Regulated
MDH1	-1.07843	13.8462	-8.55753	1.30502e-10	7.23826e-09	14.0523	Down-Regulated
HBA1 /// HBA2	-3.13302	13.492	-8.5423	1.3677e-10	7.50436e-09	14.0057	Down-Regulated
C5AR2	-2.71398	6.09485	-8.50378	1.54023e-10	8.31682e-09	13.8877	Down-Regulated
GPR31	-1.31078	4.98259	-8.49305	1.59208e-10	8.50824e-09	13.8548	Down-Regulated
EGOT	-1.19457	6.63651	-8.493	1.59235e-10	8.50824e-09	13.8546	Down-Regulated
MAPK12	-1.28832	11.0862	-8.48322	1.64116e-10	8.72339e-09	13.8246	Down-Regulated
CCDC28B	-1.13125	9.32249	-8.47623	1.67699e-10	8.87023e-09	13.8032	Down-Regulated
HOXB1	-1.29605	8.86541	-8.47613	1.67748e-10	8.87023e-09	13.8029	Down-Regulated
RPL10 /// SNORA70	-1.0543	12.3965	-8.4355	1.90201e-10	9.92886e-09	13.6781	Down-Regulated
PRX	-1.67024	8.1063	-8.43308	1.91633e-10	9.97811e-09	13.6707	Down-Regulated
DUSP3	-1.10614	11.3414	-8.41978	1.99685e-10	1.03709e-08	13.6298	Down-Regulated
ZNF552	-1.21592	7.6388	-8.41556	2.02312e-10	1.04807e-08	13.6168	Down-Regulated
EPB42	-1.09999	5.91893	-8.40691	2.07801e-10	1.07294e-08	13.5902	Down-Regulated
LRG1	-2.64234	7.82879	-8.40472	2.09216e-10	1.07294e-08	13.5835	Down-Regulated
LDB3	-1.0718	12.6495	-8.39701	2.14271e-10	1.09337e-08	13.5598	Down-Regulated
FGL1	-1.24975	8.61824	-8.39081	2.1843e-10	1.10706e-08	13.5407	Down-Regulated
COL11A2	-1.09821	8.89686	-8.39009	2.18914e-10	1.10706e-08	13.5385	Down-Regulated
CD177	-1.20908	8.44832	-8.38555	2.22016e-10	1.11891e-08	13.5245	Down-Regulated
GPR144	-1.79794	4.85295	-8.37911	2.26494e-10	1.13645e-08	13.5047	Down-Regulated
PDE6G	-1.07119	7.11825	-8.37894	2.26611e-10	1.13645e-08	13.5042	Down-Regulated
KIR2DS1	-1.23712	8.06488	-8.36189	2.38915e-10	1.18949e-08	13.4517	Down-Regulated
CGB1 /// LHB	-1.89982	8.24835	-8.35145	2.46786e-10	1.22558e-08	13.4195	Down-Regulated
ZG16	-1.63839	5.1122	-8.34416	2.52432e-10	1.25058e-08	13.397	Down-Regulated
KRT6A /// KRT6B /// KRT6C	-1.16716	5.46377	-8.32806	2.65367e-10	1.30831e-08	13.3474	Down-Regulated
SNTA1	-1.02564	11.6291	-8.323	2.69572e-10	1.32459e-08	13.3317	Down-Regulated
RYR1	-1.00197	13.4808	-8.32068	2.71525e-10	1.32904e-08	13.3246	Down-Regulated
ECH1	-1.07011	12.6323	-8.30875	2.81772e-10	1.36609e-08	13.2878	Down-Regulated
C1QL1	-1.09783	8.23029	-8.29516	2.93936e-10	1.40834e-08	13.2458	Down-Regulated
RPS5	-1.15916	14.1258	-8.29269	2.96194e-10	1.41584e-08	13.2382	Down-Regulated
FSCN3	-1.07453	9.31458	-8.28787	3.00672e-10	1.42687e-08	13.2233	Down-Regulated
RPS11 /// SNORD35B	-1.08524	15.3981	-8.2872	3.01299e-10	1.42687e-08	13.2212	Down-Regulated
CYP11B2	-1.99708	5.95829	-8.26186	3.26015e-10	1.52972e-08	13.1429	Down-Regulated
CTRB2	-1.17097	8.82731	-8.25013	3.38137e-10	1.5692e-08	13.1067	Down-Regulated
LOC102725198 /// RASA4 /// RASA4B /// RASA4CP	-1.4623	10.1264	-8.25	3.38273e-10	1.5692e-08	13.1063	Down-Regulated
PRH1 /// PRH1-PRR4 /// PRH2	-1.02127	4.82144	-8.23267	3.57042e-10	1.64878e-08	13.0526	Down-Regulated
TSSK2	-1.1315	7.3826	-8.22802	3.62252e-10	1.66906e-08	13.0383	Down-Regulated
COX7B	-1.12414	12.8346	-8.22204	3.69066e-10	1.69003e-08	13.0198	Down-Regulated
TMPRSS6	-1.04524	8.98677	-8.22185	3.69287e-10	1.69003e-08	13.0192	Down-Regulated
PDK2	-1.35612	10.617	-8.21859	3.7305e-10	1.69963e-08	13.0091	Down-Regulated
SLC25A4	-1.39068	12.9188	-8.20985	3.83358e-10	1.73883e-08	12.982	Down-Regulated
PMEL	-1.05164	8.73484	-8.20616	3.87798e-10	1.75118e-08	12.9706	Down-Regulated
COX7C	-1.2035	13.474	-8.19806	3.97714e-10	1.78805e-08	12.9455	Down-Regulated
LDLRAD4	-1.04005	9.09906	-8.18362	4.1605e-10	1.85821e-08	12.9007	Down-Regulated
SLC25A12	-1.35415	11.5291	-8.17789	4.2355e-10	1.88757e-08	12.883	Down-Regulated
MUC5B	-1.40406	6.69697	-8.1654	4.40402e-10	1.95414e-08	12.8443	Down-Regulated
PTPN3	-1.26887	10.9314	-8.1596	4.48453e-10	1.98024e-08	12.8263	Down-Regulated
PTPN5	-1.71902	6.81787	-8.12897	4.93501e-10	2.14316e-08	12.7312	Down-Regulated
AK055981	-1.19636	10.4498	-8.11309	5.1863e-10	2.22858e-08	12.6819	Down-Regulated
NDUFV2	-1.02534	13.3118	-8.09979	5.40665e-10	2.30869e-08	12.6406	Down-Regulated
NDUFB7	-1.1936	9.59527	-8.09341	5.5157e-10	2.35033e-08	12.6207	Down-Regulated
BZW2	-1.15945	13.042	-8.0813	5.72879e-10	2.42092e-08	12.5831	Down-Regulated
GRP	-1.53488	6.146	-8.07952	5.76085e-10	2.42664e-08	12.5775	Down-Regulated
EEF1G /// MIR3654	-1.08689	14.8504	-8.07626	5.82001e-10	2.44429e-08	12.5674	Down-Regulated
SLC29A1	-1.08805	10.1379	-8.05823	6.15824e-10	2.57047e-08	12.5113	Down-Regulated
C10orf71-AS1	-2.05483	10.907	-8.04415	6.43603e-10	2.67004e-08	12.4675	Down-Regulated
CRYBB1	-1.07201	4.84198	-8.0254	6.8258e-10	2.81457e-08	12.4091	Down-Regulated
NPPA	-1.55621	9.26342	-8.00294	7.32427e-10	3.00192e-08	12.3391	Down-Regulated
SCN1B	-1.11966	11.0236	-7.99697	7.46283e-10	3.05253e-08	12.3205	Down-Regulated
CCDC71	-1.66547	8.79773	-7.96592	8.22757e-10	3.29927e-08	12.2236	Down-Regulated
GDF2	-1.16687	8.4749	-7.95199	8.59579e-10	3.40017e-08	12.1802	Down-Regulated
CRX	-1.40472	6.01586	-7.94555	8.77185e-10	3.43651e-08	12.16	Down-Regulated
PPP1R3C	-1.43659	13.245	-7.92652	9.31304e-10	3.62764e-08	12.1006	Down-Regulated
IFT81	-1.17039	8.13715	-7.906	9.93423e-10	3.81142e-08	12.0365	Down-Regulated
CRYBB3	-1.06079	4.59396	-7.9043	9.98763e-10	3.81756e-08	12.0312	Down-Regulated
UQCRFS1	-1.062	14.1185	-7.8909	1.04184e-09	3.9526e-08	11.9892	Down-Regulated
TUBB4BP7 /// TUBB4BP7	-1.10214	9.00426	-7.88851	1.0497e-09	3.96933e-08	11.9818	Down-Regulated
CACNA1I	-1.05793	8.18869	-7.88838	1.05014e-09	3.96933e-08	11.9814	Down-Regulated
CTD-2083E4.7	-1.77148	10.9302	-7.86206	1.14096e-09	4.24783e-08	11.899	Down-Regulated
CSHL1	-1.43839	5.67177	-7.85391	1.17066e-09	4.33654e-08	11.8735	Down-Regulated
WNT4	-1.19921	5.75879	-7.8287	1.2676e-09	4.65816e-08	11.7945	Down-Regulated
RGS6	-1.05964	5.6576	-7.82837	1.26889e-09	4.65816e-08	11.7935	Down-Regulated
ZNF358	-1.00253	10.3105	-7.80618	1.36099e-09	4.93412e-08	11.7239	Down-Regulated
C11orf16	-1.23789	6.48326	-7.78503	1.45506e-09	5.23795e-08	11.6576	Down-Regulated
UQCR11	-1.05252	12.6077	-7.77652	1.49473e-09	5.34307e-08	11.6309	Down-Regulated
PARK2	-1.309	8.92454	-7.77459	1.50388e-09	5.36639e-08	11.6248	Down-Regulated
CCNG1	-1.21597	12.3684	-7.77364	1.50842e-09	5.37318e-08	11.6218	Down-Regulated
MC3R	-1.13524	8.099	-7.762	1.56495e-09	5.53592e-08	11.5853	Down-Regulated
GPI	-1.04601	12.5358	-7.73573	1.70058e-09	5.95379e-08	11.5028	Down-Regulated
LOC153811 /// RNF130	-2.34411	8.28609	-7.73161	1.72291e-09	5.99086e-08	11.4898	Down-Regulated
AMHR2	-1.2435	6.34911	-7.70844	1.85403e-09	6.38156e-08	11.417	Down-Regulated
RHOF	-1.02073	9.22277	-7.70384	1.88128e-09	6.45358e-08	11.4025	Down-Regulated
AGMAT	-1.35839	10.7561	-7.69919	1.90917e-09	6.53827e-08	11.3879	Down-Regulated
IMPA2	-1.57245	11.0489	-7.69774	1.91801e-09	6.55754e-08	11.3833	Down-Regulated
SPTBN5	-1.03412	9.13152	-7.69001	1.96554e-09	6.66421e-08	11.359	Down-Regulated
MACROD1	-1.25472	11.7918	-7.68228	2.01432e-09	6.75113e-08	11.3347	Down-Regulated
LINC01125	-1.68567	6.25332	-7.67213	2.08016e-09	6.91502e-08	11.3028	Down-Regulated
LGR5	-2.2988	7.73339	-7.66803	2.10737e-09	6.96021e-08	11.2899	Down-Regulated
TMPRSS5	-1.15873	8.48325	-7.65963	2.16431e-09	7.11366e-08	11.2634	Down-Regulated
JUP /// KRT17	-1.02034	7.83584	-7.65415	2.20227e-09	7.21517e-08	11.2462	Down-Regulated
HBD	-2.35029	8.33542	-7.62591	2.40871e-09	7.7546e-08	11.1572	Down-Regulated
COX7A1	-1.43643	14.428	-7.60827	2.5475e-09	8.15496e-08	11.1016	Down-Regulated
UQCRH /// UQCRHL	-1.06	13.2312	-7.59611	2.64784e-09	8.40292e-08	11.0633	Down-Regulated
DLEC1	-1.52505	7.0819	-7.58982	2.70134e-09	8.54839e-08	11.0434	Down-Regulated
FAM27E2 /// FAM27E3	-1.77263	9.48506	-7.5846	2.74646e-09	8.67772e-08	11.027	Down-Regulated
ALDOA	-1.16848	14.5202	-7.56933	2.88315e-09	9.08147e-08	10.9788	Down-Regulated
RHBDL1	-1.47531	5.48098	-7.53495	3.21638e-09	1.00075e-07	10.8702	Down-Regulated
GOT2	-1.2069	12.96	-7.5296	3.27161e-09	1.01485e-07	10.8533	Down-Regulated
PRTN3	-1.46364	8.07934	-7.52762	3.29223e-09	1.01815e-07	10.8471	Down-Regulated
SPATA12	-2.13848	6.18248	-7.52049	3.36786e-09	1.03245e-07	10.8246	Down-Regulated
ZBTB32	-1.44066	4.44345	-7.50722	3.51324e-09	1.06869e-07	10.7826	Down-Regulated
TRIM52-AS1	-2.50906	10.337	-7.48969	3.71503e-09	1.11686e-07	10.7272	Down-Regulated
KRT36	-1.28949	4.23029	-7.48238	3.80258e-09	1.13971e-07	10.7041	Down-Regulated
RIC3	-1.06403	8.10132	-7.46939	3.96333e-09	1.18268e-07	10.663	Down-Regulated
NDUFB10	-1.55493	14.1462	-7.46158	4.06325e-09	1.21073e-07	10.6383	Down-Regulated
WISP2	-2.41551	7.15469	-7.46101	4.07067e-09	1.21117e-07	10.6365	Down-Regulated
NEB	-1.02921	14.248	-7.46047	4.07765e-09	1.21148e-07	10.6348	Down-Regulated
XAGE1B /// XAGE1E	-1.07022	4.50442	-7.45831	4.10582e-09	1.21808e-07	10.628	Down-Regulated
DANCR	-2.13813	11.3893	-7.45102	4.20235e-09	1.23772e-07	10.6049	Down-Regulated
DLG3-AS1	-1.71201	10.2306	-7.43632	4.40425e-09	1.28605e-07	10.5583	Down-Regulated
GOT1	-1.25996	12.5098	-7.41231	4.75491e-09	1.37274e-07	10.4823	Down-Regulated
ENDOG	-1.12436	10.6556	-7.39209	5.07212e-09	1.44793e-07	10.4183	Down-Regulated
TPSD1	-2.59121	6.52498	-7.39144	5.08267e-09	1.44892e-07	10.4162	Down-Regulated
IGFALS	-1.5276	7.81292	-7.3811	5.25339e-09	1.4875e-07	10.3834	Down-Regulated
TTTY10	-2.06898	6.99779	-7.3746	5.36372e-09	1.51076e-07	10.3628	Down-Regulated
RP11-465B22.8	-1.7595	7.56943	-7.37458	5.36393e-09	1.51076e-07	10.3628	Down-Regulated
TXNRD2	-1.42948	8.14844	-7.37275	5.3955e-09	1.51691e-07	10.3569	Down-Regulated
LOC100507630	-1.97818	5.06269	-7.35968	5.62565e-09	1.57031e-07	10.3155	Down-Regulated
LINC00312	-1.00809	9.61023	-7.35935	5.63161e-09	1.57031e-07	10.3144	Down-Regulated
AGAP2	-1.27412	6.97924	-7.34048	5.98178e-09	1.65889e-07	10.2546	Down-Regulated
COQ10A	-1.50049	13.9507	-7.3326	6.13458e-09	1.69436e-07	10.2296	Down-Regulated
TPSAB1	-1.22533	8.19806	-7.33034	6.17897e-09	1.70201e-07	10.2224	Down-Regulated
NR0B2	-1.75585	7.27759	-7.32885	6.20866e-09	1.70559e-07	10.2177	Down-Regulated
ACO2	-1.05457	12.0591	-7.32566	6.27224e-09	1.71612e-07	10.2076	Down-Regulated
ESPN	-1.43825	7.16266	-7.32448	6.29602e-09	1.71802e-07	10.2038	Down-Regulated
HGFAC	-1.26959	5.25284	-7.30993	6.59606e-09	1.78989e-07	10.1576	Down-Regulated
ACAT1	-1.31245	13.345	-7.30959	6.60326e-09	1.78989e-07	10.1566	Down-Regulated
SYT5	-1.32145	7.10793	-7.30302	6.74368e-09	1.8207e-07	10.1357	Down-Regulated
LOC155060	-1.1605	9.45297	-7.29658	6.88414e-09	1.85128e-07	10.1152	Down-Regulated
GBAS	-1.1571	13.0838	-7.27499	7.37687e-09	1.95544e-07	10.0467	Down-Regulated
FCN2	-1.0292	8.17171	-7.26983	7.49981e-09	1.98514e-07	10.0303	Down-Regulated
MYH2	-1.17038	15.1397	-7.26805	7.54267e-09	1.98906e-07	10.0246	Down-Regulated
PDE6A	-1.44559	7.92981	-7.26359	7.65133e-09	2.00869e-07	10.0104	Down-Regulated
COX6B1	-1.27997	13.0936	-7.25488	7.86795e-09	2.06152e-07	9.98274	Down-Regulated
CHRNE	-1.0721	7.77159	-7.25377	7.89591e-09	2.0662e-07	9.97922	Down-Regulated
CPNE7	-1.00525	8.86511	-7.23251	8.45267e-09	2.1978e-07	9.91164	Down-Regulated
RIPK4	-1.2101	6.93779	-7.22792	8.57804e-09	2.22191e-07	9.89704	Down-Regulated
ATOH1	-1.65061	5.6769	-7.20907	9.11262e-09	2.33959e-07	9.83708	Down-Regulated
CHST8	-1.95177	7.89282	-7.20787	9.14795e-09	2.34571e-07	9.83324	Down-Regulated
ARNT2	-1.99971	6.82333	-7.19933	9.40199e-09	2.4018e-07	9.80608	Down-Regulated
MAPK15	-1.97882	7.97874	-7.19214	9.62146e-09	2.44415e-07	9.78319	Down-Regulated
PKM	-1.2024	12.572	-7.18623	9.80586e-09	2.47401e-07	9.76437	Down-Regulated
TXLNGY	-1.44693	8.11391	-7.18559	9.82581e-09	2.47598e-07	9.76235	Down-Regulated
MRPL4	-1.10011	9.69341	-7.18328	9.89899e-09	2.49135e-07	9.75499	Down-Regulated
IGHA1 /// IGHG1 /// IGHG3 /// IGHM /// IGHV4-31 /// LOC100293211	-1.7185	6.40422	-7.1768	1.01071e-08	2.53123e-07	9.73436	Down-Regulated
HTR5A	-1.38425	4.99895	-7.17258	1.0245e-08	2.55636e-07	9.72092	Down-Regulated
DEFA6	-1.23662	5.83179	-7.15993	1.06696e-08	2.64919e-07	9.68065	Down-Regulated
ADH1A	-1.1403	7.76771	-7.15796	1.07375e-08	2.65653e-07	9.67436	Down-Regulated
SPEF1	-1.20939	8.8698	-7.15131	1.09691e-08	2.70345e-07	9.6532	Down-Regulated
KIF25	-1.14671	7.43287	-7.151	1.09802e-08	2.70345e-07	9.6522	Down-Regulated
CCZ1	-1.03756	8.98796	-7.14593	1.11605e-08	2.73465e-07	9.63605	Down-Regulated
NXPE3	-1.00368	9.84339	-7.14528	1.11839e-08	2.73711e-07	9.63397	Down-Regulated
LOC101928457	-1.30993	4.69092	-7.14318	1.12594e-08	2.75229e-07	9.6273	Down-Regulated
FAM99B	-2.49362	6.16763	-7.12689	1.18646e-08	2.88295e-07	9.57539	Down-Regulated
TEX40	-1.03979	8.98048	-7.10617	1.26818e-08	3.03456e-07	9.50934	Down-Regulated
DNASE2B	-1.17111	7.51848	-7.10035	1.29213e-08	3.08103e-07	9.49079	Down-Regulated
LOC102725022	-1.85727	9.01378	-7.09786	1.30249e-08	3.09849e-07	9.48287	Down-Regulated
ALKBH7	-1.36299	10.2335	-7.0889	1.3406e-08	3.16701e-07	9.45428	Down-Regulated
RP11-410L14.2	-1.63543	10.7796	-7.08173	1.37185e-08	3.22591e-07	9.43143	Down-Regulated
SULT2B1	-1.21563	8.38213	-7.0754	1.40006e-08	3.27338e-07	9.41125	Down-Regulated
CRTAC1	-1.35556	8.41267	-7.06574	1.4443e-08	3.36142e-07	9.38041	Down-Regulated
AGER	-1.32277	7.78616	-7.05981	1.47211e-08	3.41445e-07	9.3615	Down-Regulated
SHBG	-1.26212	5.15358	-7.05729	1.48409e-08	3.43443e-07	9.35347	Down-Regulated
RP11-408I18.9	-3.07698	6.82669	-7.05457	1.49713e-08	3.45286e-07	9.3448	Down-Regulated
DLAT	-1.11172	10.6247	-7.04747	1.53174e-08	3.51615e-07	9.32214	Down-Regulated
RP11-536G4.2	-1.6902	10.0376	-7.02513	1.646e-08	3.73295e-07	9.25082	Down-Regulated
CCDC64B	-1.53542	10.0458	-7.01817	1.68329e-08	3.80484e-07	9.22861	Down-Regulated
RCE1	-1.07941	7.29998	-7.0175	1.68694e-08	3.80887e-07	9.22646	Down-Regulated
KHK	-1.20327	5.39121	-7.01244	1.71467e-08	3.8672e-07	9.2103	Down-Regulated
GUCA1A	-1.13747	9.03284	-6.99764	1.7984e-08	4.03061e-07	9.16304	Down-Regulated
SSX2 /// SSX2B	-1.32931	7.09908	-6.98897	1.84931e-08	4.11627e-07	9.13538	Down-Regulated
RHO	-1.6114	7.40412	-6.98623	1.86576e-08	4.14837e-07	9.1266	Down-Regulated
SLC2A2	-1.04146	3.7732	-6.98511	1.87247e-08	4.15876e-07	9.12304	Down-Regulated
LOC101926892	-1.5421	8.07245	-6.98224	1.88987e-08	4.19284e-07	9.11387	Down-Regulated
HRASLS	-1.05251	10.2114	-6.98158	1.89389e-08	4.1972e-07	9.11177	Down-Regulated
CA4	-1.17656	8.82908	-6.96794	1.97901e-08	4.35746e-07	9.06819	Down-Regulated
PI16	-1.71598	10.5413	-6.96565	1.99369e-08	4.38504e-07	9.06087	Down-Regulated
ZNF816 /// ZNF816-ZNF321P	-1.17531	8.68378	-6.96116	2.02276e-08	4.44419e-07	9.04652	Down-Regulated
LY6H	-1.06471	7.60834	-6.95905	2.03658e-08	4.46016e-07	9.03977	Down-Regulated
F13B	-1.44536	6.51026	-6.95561	2.05932e-08	4.48589e-07	9.02877	Down-Regulated
CPNE9	-1.89392	9.4643	-6.95321	2.07529e-08	4.51105e-07	9.02111	Down-Regulated
WDR62	-1.29839	9.82408	-6.94964	2.09935e-08	4.55849e-07	9.00969	Down-Regulated
SFTPA1 /// SFTPA2	-1.17972	6.16781	-6.94747	2.11404e-08	4.58064e-07	9.00278	Down-Regulated
CCDC37	-1.55107	8.03692	-6.93151	2.22574e-08	4.79721e-07	8.95175	Down-Regulated
GPR26	-2.66519	7.28689	-6.92523	2.27129e-08	4.89022e-07	8.93167	Down-Regulated
TSPAN1	-2.07754	7.64484	-6.92117	2.30122e-08	4.94943e-07	8.9187	Down-Regulated
CSF3	-1.60548	5.89016	-6.90409	2.43164e-08	5.19166e-07	8.86407	Down-Regulated
CDH4	-1.11841	8.19202	-6.89145	2.53294e-08	5.37392e-07	8.82363	Down-Regulated
SPANXA1 /// SPANXA2 /// SPANXB1 /// SPANXC	-1.0373	5.59133	-6.88678	2.57136e-08	5.4275e-07	8.80871	Down-Regulated
MC5R	-1.03941	8.28441	-6.88234	2.60851e-08	5.4889e-07	8.7945	Down-Regulated
SMR3A /// SMR3B	-1.20665	5.46234	-6.87094	2.70635e-08	5.65977e-07	8.75801	Down-Regulated
CCL1	-1.13466	4.93789	-6.8688	2.7251e-08	5.69315e-07	8.75117	Down-Regulated
TRIM17	-1.701	6.08501	-6.86805	2.73168e-08	5.70106e-07	8.74878	Down-Regulated
ASPHD1	-1.07199	4.71508	-6.84163	2.97503e-08	6.11514e-07	8.66423	Down-Regulated
SP8	-2.16319	8.41666	-6.8398	2.9927e-08	6.14097e-07	8.65836	Down-Regulated
TNNT3	-1.33892	13.7344	-6.8397	2.99361e-08	6.14097e-07	8.65806	Down-Regulated
CTNNA3	-1.07787	9.94274	-6.83214	3.06769e-08	6.26147e-07	8.63384	Down-Regulated
AMACR	-1.11664	7.38495	-6.82064	3.18381e-08	6.47258e-07	8.59704	Down-Regulated
KIAA1161	-1.5492	9.53297	-6.81388	3.25419e-08	6.5894e-07	8.57538	Down-Regulated
PLN	-1.18994	13.1253	-6.80186	3.38305e-08	6.8031e-07	8.53691	Down-Regulated
PON3	-1.28415	8.56776	-6.78037	3.62651e-08	7.20046e-07	8.46807	Down-Regulated
ERC2-IT1	-1.39282	7.40088	-6.77555	3.68347e-08	7.29936e-07	8.45263	Down-Regulated
PLA2R1	-1.09206	7.20592	-6.77415	3.70018e-08	7.32465e-07	8.44815	Down-Regulated
SLC38A3	-1.78937	8.02173	-6.77144	3.73276e-08	7.37554e-07	8.43946	Down-Regulated
GDPD2	-1.07895	7.21605	-6.75903	3.88575e-08	7.63019e-07	8.39968	Down-Regulated
CTAG1A /// CTAG1B	-1.07303	5.01954	-6.75886	3.88781e-08	7.63019e-07	8.39915	Down-Regulated
S1PR4	-1.12995	8.81658	-6.75692	3.91234e-08	7.64932e-07	8.39293	Down-Regulated
PVRL1	-1.62546	9.55824	-6.75678	3.9141e-08	7.64932e-07	8.39248	Down-Regulated
PMFBP1	-1.95444	7.39824	-6.75661	3.91629e-08	7.64932e-07	8.39192	Down-Regulated
ATP2A1	-1.0778	14.1053	-6.75546	3.93089e-08	7.67049e-07	8.38824	Down-Regulated
APOB	-1.05216	7.94435	-6.75187	3.97678e-08	7.72092e-07	8.37674	Down-Regulated
BC069756	-1.40778	7.70474	-6.74983	4.00309e-08	7.74475e-07	8.37021	Down-Regulated
VGLL1	-1.04816	6.35635	-6.74487	4.06783e-08	7.84769e-07	8.35432	Down-Regulated
CNTNAP2	-1.15831	6.56094	-6.74332	4.08835e-08	7.87238e-07	8.34934	Down-Regulated
TMEM161B-AS1	-1.74323	8.65387	-6.73364	4.21845e-08	8.11525e-07	8.31831	Down-Regulated
TPT1P8	-1.13874	8.46228	-6.73084	4.25683e-08	8.17181e-07	8.30934	Down-Regulated
CDC37P1 /// CDC37P1	-1.05724	4.97109	-6.72616	4.32176e-08	8.27801e-07	8.29435	Down-Regulated
NNT	-1.05423	11.0574	-6.71802	4.43708e-08	8.47197e-07	8.26827	Down-Regulated
DNAJB5	-1.02917	10.1809	-6.71476	4.48414e-08	8.53785e-07	8.25782	Down-Regulated
RP11-998D10.7	-1.82614	5.31139	-6.71001	4.55363e-08	8.62991e-07	8.2426	Down-Regulated
ROS1	-1.0968	7.98188	-6.70617	4.6107e-08	8.69768e-07	8.23026	Down-Regulated
LAMC3	-1.06598	8.70923	-6.7056	4.61909e-08	8.70548e-07	8.22846	Down-Regulated
NKX6-1	-1.25766	4.98161	-6.70357	4.64963e-08	8.74179e-07	8.22194	Down-Regulated
GALR1	-1.46198	3.70446	-6.70346	4.65121e-08	8.74179e-07	8.2216	Down-Regulated
GS1-124K5.9	-1.78195	6.69768	-6.70273	4.66229e-08	8.74858e-07	8.21924	Down-Regulated
LDHD	-1.55412	9.23994	-6.70266	4.66339e-08	8.74858e-07	8.21901	Down-Regulated
HBQ1	-1.15175	4.57314	-6.68989	4.86017e-08	9.06917e-07	8.17808	Down-Regulated
GRID2	-1.09544	8.09336	-6.68917	4.87151e-08	9.08059e-07	8.17577	Down-Regulated
FABP3	-1.52069	10.485	-6.67386	5.11911e-08	9.46433e-07	8.12668	Down-Regulated
OR2I1P /// OR2I1P	-2.52977	7.07322	-6.67237	5.14392e-08	9.48442e-07	8.1219	Down-Regulated
TEX37	-1.49744	10.3445	-6.66878	5.20415e-08	9.57817e-07	8.11037	Down-Regulated
KRT83	-1.23386	5.79982	-6.66684	5.23686e-08	9.62969e-07	8.10417	Down-Regulated
CNNM1	-1.06702	7.89311	-6.6659	5.25294e-08	9.65056e-07	8.10113	Down-Regulated
FGF4	-1.0537	9.7739	-6.66247	5.31154e-08	9.74069e-07	8.09015	Down-Regulated
NMNAT3	-1.36809	10.0335	-6.65978	5.35812e-08	9.81728e-07	8.0815	Down-Regulated
PRRG2	-1.80636	7.977	-6.65788	5.3912e-08	9.86019e-07	8.07541	Down-Regulated
BEST2	-1.60849	7.82036	-6.65617	5.42102e-08	9.90585e-07	8.06995	Down-Regulated
PPP1R3A	-1.08968	11.3357	-6.63809	5.74815e-08	1.04033e-06	8.01193	Down-Regulated
STAR	-1.31285	4.96508	-6.63149	5.87245e-08	1.05886e-06	7.99075	Down-Regulated
ANKFN1	-1.94378	7.05131	-6.6273	5.95275e-08	1.06956e-06	7.97731	Down-Regulated
NOS2	-1.07341	8.11154	-6.62682	5.96192e-08	1.07026e-06	7.97578	Down-Regulated
C9orf37	-2.01483	9.22435	-6.62635	5.97102e-08	1.07095e-06	7.97427	Down-Regulated
SLC26A1	-1.12711	7.14502	-6.61993	6.09663e-08	1.0887e-06	7.95366	Down-Regulated
FBP2	-2.45743	11.0537	-6.61713	6.15215e-08	1.0969e-06	7.94469	Down-Regulated
RP6-91H8.1	-1.28175	4.66495	-6.61596	6.17558e-08	1.09895e-06	7.94093	Down-Regulated
SPRED3	-1.71553	8.34408	-6.58757	6.77084e-08	1.19447e-06	7.84983	Down-Regulated
PDIA2	-1.03861	6.38496	-6.58221	6.88945e-08	1.20912e-06	7.83264	Down-Regulated
RP11-209A2.1	-1.23549	11.4469	-6.58178	6.89925e-08	1.2098e-06	7.83124	Down-Regulated
ASB4	-1.05895	9.27519	-6.57859	6.97079e-08	1.2192e-06	7.82103	Down-Regulated
CITED1	-1.33422	5.43489	-6.57136	7.13621e-08	1.24175e-06	7.79781	Down-Regulated
LSMEM1	-1.54828	11.6576	-6.56806	7.21299e-08	1.25191e-06	7.78722	Down-Regulated
SLC22A8	-1.37745	8.49414	-6.55949	7.4162e-08	1.27848e-06	7.75972	Down-Regulated
CST1	-1.87854	6.11071	-6.5541	7.547e-08	1.29739e-06	7.74242	Down-Regulated
SNHG16 /// SNORD1A /// SNORD1C	-1.29428	13.5387	-6.55393	7.55132e-08	1.29739e-06	7.74185	Down-Regulated
PFKFB1	-1.03187	9.36798	-6.54901	7.67279e-08	1.31715e-06	7.72606	Down-Regulated
MYLK2	-1.29389	12.6721	-6.54739	7.71312e-08	1.32185e-06	7.72087	Down-Regulated
NEUROG1	-1.60271	7.90721	-6.54036	7.89113e-08	1.3467e-06	7.69829	Down-Regulated
AK055981 /// RP11-617F23.1	-1.01708	11.1292	-6.53374	8.06228e-08	1.37362e-06	7.67705	Down-Regulated
LRRC75A-AS1 /// SNORD49A /// SNORD49B /// SNORD65	-1.48759	10.7669	-6.52832	8.20548e-08	1.39452e-06	7.65963	Down-Regulated
UCA1	-1.49083	9.65647	-6.51586	8.54385e-08	1.43648e-06	7.61964	Down-Regulated
PHLDB3	-1.63387	7.44557	-6.51288	8.62707e-08	1.4469e-06	7.61005	Down-Regulated
MYBPC2	-1.12149	14.3024	-6.50606	8.81991e-08	1.47318e-06	7.58818	Down-Regulated
CCDC63	-2.39244	6.95962	-6.49969	9.0043e-08	1.49664e-06	7.5677	Down-Regulated
GGTLC2	-1.70861	7.16366	-6.49614	9.10861e-08	1.51028e-06	7.5563	Down-Regulated
CNTD2	-1.11105	9.74625	-6.4868	9.38888e-08	1.55423e-06	7.52632	Down-Regulated
RBAKDN	-2.0061	7.70039	-6.48172	9.54495e-08	1.57496e-06	7.51001	Down-Regulated
FMN2	-1.92469	7.7502	-6.4758	9.73011e-08	1.60033e-06	7.491	Down-Regulated
OR7C1	-1.01526	7.69871	-6.47416	9.78209e-08	1.60568e-06	7.48573	Down-Regulated
B3GNT4	-1.08212	8.66387	-6.46923	9.93981e-08	1.62826e-06	7.4699	Down-Regulated
LRRC29	-1.7984	6.35558	-6.46313	1.01386e-07	1.65419e-06	7.45031	Down-Regulated
CCDC69	-1.13498	10.5399	-6.44654	1.07e-07	1.73774e-06	7.39699	Down-Regulated
LOC399884	-2.46893	7.31555	-6.44189	1.08625e-07	1.76104e-06	7.38208	Down-Regulated
ALPP	-1.03137	4.64479	-6.4403	1.09187e-07	1.76875e-06	7.37697	Down-Regulated
DPP6	-1.0244	7.42164	-6.42151	1.16057e-07	1.855e-06	7.31662	Down-Regulated
RPL27AP /// RPL27AP	-1.01245	7.80137	-6.41959	1.16784e-07	1.86226e-06	7.31044	Down-Regulated
EPN3	-1.20414	5.8437	-6.41935	1.16876e-07	1.86226e-06	7.30966	Down-Regulated
MYL3	-1.3453	13.907	-6.41584	1.18214e-07	1.87917e-06	7.2984	Down-Regulated
FHL2	-1.01194	10.7574	-6.41219	1.19624e-07	1.89716e-06	7.28668	Down-Regulated
L2HGDH	-1.0337	8.25162	-6.40876	1.20964e-07	1.91693e-06	7.27565	Down-Regulated
LOC101060004	-1.61375	6.55347	-6.40827	1.21159e-07	1.91852e-06	7.27406	Down-Regulated
GBX2	-2.08594	4.64717	-6.40619	1.2198e-07	1.92755e-06	7.26738	Down-Regulated
OR10C1	-1.02584	8.26879	-6.39899	1.24865e-07	1.95897e-06	7.24426	Down-Regulated
KLK12	-1.35761	7.9895	-6.39809	1.25231e-07	1.9632e-06	7.24137	Down-Regulated
CTD-3028N15.1	-2.2971	6.82232	-6.38636	1.30096e-07	2.02993e-06	7.20367	Down-Regulated
CCDC154	-1.5565	6.39038	-6.38412	1.31045e-07	2.03869e-06	7.19648	Down-Regulated
GRAP	-1.18524	6.95879	-6.37464	1.35144e-07	2.09173e-06	7.16602	Down-Regulated
FNDC5	-1.51627	12.2614	-6.36779	1.38186e-07	2.12868e-06	7.14401	Down-Regulated
INS	-1.09366	4.53925	-6.36696	1.38556e-07	2.13118e-06	7.14136	Down-Regulated
OSM	-1.37225	7.47023	-6.36557	1.39183e-07	2.13831e-06	7.1369	Down-Regulated
SRCRB4D	-1.4491	9.94224	-6.36547	1.3923e-07	2.13831e-06	7.13657	Down-Regulated
ATP5I	-1.00189	12.5241	-6.36156	1.4101e-07	2.16089e-06	7.124	Down-Regulated
FOXJ1	-1.40286	6.45254	-6.36015	1.41656e-07	2.16905e-06	7.11948	Down-Regulated
CABP1	-1.36495	4.79594	-6.35749	1.42888e-07	2.18463e-06	7.11092	Down-Regulated
DBNDD1	-1.45637	7.93686	-6.347	1.4784e-07	2.2533e-06	7.07723	Down-Regulated
RP1-101G11.2	-1.533	7.48304	-6.34496	1.48825e-07	2.26354e-06	7.07066	Down-Regulated
SLC9A2	-2.22049	6.44116	-6.34427	1.49157e-07	2.26689e-06	7.06846	Down-Regulated
FABP6	-1.19071	4.20369	-6.34015	1.51171e-07	2.28789e-06	7.0552	Down-Regulated
HSF4	-1.33742	7.14457	-6.33806	1.52198e-07	2.30112e-06	7.04851	Down-Regulated
DGCR5	-1.39653	8.78086	-6.33157	1.55444e-07	2.34672e-06	7.02764	Down-Regulated
KBTBD4 /// PTPMT1	-1.05835	9.46756	-6.32883	1.56833e-07	2.36245e-06	7.01884	Down-Regulated
LOC100288123	-1.24127	4.21956	-6.31724	1.62856e-07	2.43877e-06	6.98158	Down-Regulated
LOXHD1	-1.63019	5.98247	-6.31374	1.64714e-07	2.46479e-06	6.97037	Down-Regulated
TRIM51	-1.69845	6.02399	-6.29028	1.77766e-07	2.62546e-06	6.89498	Down-Regulated
PRLH	-1.03789	8.6848	-6.28362	1.81661e-07	2.67717e-06	6.87355	Down-Regulated
PKLR	-1.10488	5.5109	-6.28245	1.8235e-07	2.68477e-06	6.86981	Down-Regulated
PIK3R2	-1.02106	8.30725	-6.2819	1.82675e-07	2.68541e-06	6.86805	Down-Regulated
FAM71E1	-1.72737	7.06665	-6.27209	1.88594e-07	2.7535e-06	6.83653	Down-Regulated
PGLYRP1	-1.23302	5.62421	-6.25097	2.02001e-07	2.92621e-06	6.76865	Down-Regulated
GUCY1B2	-1.07384	4.31966	-6.23871	2.10212e-07	3.03655e-06	6.72927	Down-Regulated
CAMP	-1.27768	6.57407	-6.23211	2.14774e-07	3.08715e-06	6.70805	Down-Regulated
GAPDHP73 /// GAPDHP73	-1.30059	11.9068	-6.23032	2.16028e-07	3.09863e-06	6.70229	Down-Regulated
TEX35	-1.56066	8.64862	-6.2299	2.16321e-07	3.10065e-06	6.70096	Down-Regulated
EHMT2	-1.07229	7.31417	-6.22692	2.18426e-07	3.12205e-06	6.69139	Down-Regulated
S100A1	-1.85322	12.1112	-6.22522	2.19637e-07	3.13278e-06	6.68592	Down-Regulated
LINC00176	-2.34702	6.53275	-6.21586	2.26428e-07	3.21616e-06	6.65583	Down-Regulated
ZSCAN12P1	-2.10226	8.20573	-6.21334	2.28293e-07	3.23589e-06	6.64773	Down-Regulated
GRIK1	-1.06486	7.00739	-6.2067	2.33273e-07	3.27464e-06	6.6264	Down-Regulated
NCLN	-1.03373	6.26146	-6.19996	2.38442e-07	3.33117e-06	6.60474	Down-Regulated
LILRA1	-1.01657	6.69982	-6.19455	2.42674e-07	3.38104e-06	6.58736	Down-Regulated
BSND	-1.42558	9.76073	-6.19348	2.43518e-07	3.38586e-06	6.58393	Down-Regulated
KCNQ1	-1.08426	5.82633	-6.19028	2.46063e-07	3.41892e-06	6.57366	Down-Regulated
SLC19A1	-1.10193	4.73201	-6.17943	2.549e-07	3.52729e-06	6.5388	Down-Regulated
IL17RE	-1.72409	5.94577	-6.17589	2.57851e-07	3.55848e-06	6.52743	Down-Regulated
VIPR2	-1.26035	6.29043	-6.17156	2.61512e-07	3.59201e-06	6.51349	Down-Regulated
LINC00494	-2.63072	7.50759	-6.17128	2.61751e-07	3.59287e-06	6.51259	Down-Regulated
FABP3P2 /// FABP3P2	-1.88894	7.57234	-6.16839	2.64216e-07	3.61698e-06	6.50333	Down-Regulated
CASC14	-2.96248	6.71232	-6.1674	2.65073e-07	3.62385e-06	6.50013	Down-Regulated
HOXB13	-1.08437	6.08855	-6.16584	2.66419e-07	3.63982e-06	6.49513	Down-Regulated
CLCN1	-1.2885	9.17668	-6.16259	2.6925e-07	3.67357e-06	6.48469	Down-Regulated
TM4SF5	-1.11927	7.84827	-6.16095	2.70688e-07	3.69073e-06	6.47942	Down-Regulated
FEM1A	-1.29841	12.3331	-6.15431	2.76599e-07	3.75377e-06	6.45808	Down-Regulated
RUNX3	-1.0593	8.3566	-6.1522	2.78502e-07	3.77458e-06	6.45131	Down-Regulated
CEMP1	-1.55992	5.20539	-6.14927	2.8117e-07	3.8082e-06	6.44189	Down-Regulated
PPM1J	-1.56322	10.4185	-6.14899	2.8143e-07	3.8092e-06	6.44098	Down-Regulated
RP11-77H9.8	-1.52619	7.47102	-6.14739	2.82895e-07	3.8242e-06	6.43585	Down-Regulated
TTTY6 /// TTTY6B	-1.54007	6.6877	-6.14635	2.8385e-07	3.8242e-06	6.43252	Down-Regulated
PURB	-1.46	8.55603	-6.14599	2.84184e-07	3.82617e-06	6.43136	Down-Regulated
ZNF91	-1.13087	10.977	-6.13973	2.90034e-07	3.89723e-06	6.41123	Down-Regulated
SLC1A6	-1.01137	6.47373	-6.13153	2.97871e-07	3.98679e-06	6.38489	Down-Regulated
PRORY	-1.3262	6.48715	-6.12937	2.99965e-07	4.00956e-06	6.37797	Down-Regulated
BDKRB1	-1.10351	8.20366	-6.12689	3.02399e-07	4.03153e-06	6.36999	Down-Regulated
LOC440330	-1.76254	7.7289	-6.12611	3.03163e-07	4.03819e-06	6.3675	Down-Regulated
NLRP12	-1.43489	9.73611	-6.12598	3.03295e-07	4.03819e-06	6.36707	Down-Regulated
GNG4	-1.07592	9.13155	-6.12558	3.03691e-07	4.04084e-06	6.36578	Down-Regulated
LOC101927503	-1.73627	6.27101	-6.12473	3.04527e-07	4.04669e-06	6.36307	Down-Regulated
HBZ	-1.05304	4.16318	-6.11876	3.10505e-07	4.11808e-06	6.34386	Down-Regulated
PHKG1	-1.21184	9.98315	-6.11414	3.15207e-07	4.1724e-06	6.32902	Down-Regulated
RP11-812E19.3 /// RP11-989E6.3 /// SLC6A10P /// SLC6A8	-1.67	8.00875	-6.09086	3.39993e-07	4.44561e-06	6.25426	Down-Regulated
PSTPIP2	-1.44434	9.14385	-6.08938	3.41632e-07	4.46418e-06	6.24952	Down-Regulated
AF086288 /// RP11-768F21.1	-1.83114	8.55399	-6.08706	3.44219e-07	4.49511e-06	6.24207	Down-Regulated
PCSK1N	-1.69421	7.68779	-6.0853	3.462e-07	4.5152e-06	6.2364	Down-Regulated
GIP	-1.50888	6.51069	-6.07224	3.61226e-07	4.70516e-06	6.19444	Down-Regulated
DIO3	-2.09806	7.71824	-6.07116	3.62489e-07	4.71859e-06	6.191	Down-Regulated
WWC1	-1.00328	7.52803	-6.0689	3.65162e-07	4.74378e-06	6.18374	Down-Regulated
CTD-2520I13.1	-1.76616	7.521	-6.06874	3.65353e-07	4.74378e-06	6.18323	Down-Regulated
GFRA4	-1.13304	5.36599	-6.0673	3.6707e-07	4.76304e-06	6.1786	Down-Regulated
GATA4	-1.02572	7.71674	-6.06611	3.68498e-07	4.77247e-06	6.17476	Down-Regulated
RP11-245P10.8	-1.52573	5.70063	-6.04251	3.97894e-07	5.09819e-06	6.09899	Down-Regulated
MNX1-AS1	-1.26392	5.22326	-6.04111	3.99706e-07	5.11498e-06	6.0945	Down-Regulated
KRTAP5-8	-1.15422	6.76575	-6.037	4.05093e-07	5.17742e-06	6.08128	Down-Regulated
FAM83E	-1.26218	4.64346	-6.0363	4.0601e-07	5.18266e-06	6.07905	Down-Regulated
ATP2C2	-1.19656	7.04031	-6.03483	4.0796e-07	5.20429e-06	6.07432	Down-Regulated
KRTAP10-12 /// KRTAP10-7	-1.30705	9.54272	-6.03308	4.1029e-07	5.22696e-06	6.0687	Down-Regulated
RP11-1152H14.1	-1.59231	7.05073	-6.02583	4.20079e-07	5.33249e-06	6.04542	Down-Regulated
MYOC	-1.4087	9.76008	-6.02579	4.20129e-07	5.33249e-06	6.04531	Down-Regulated
FOXP3	-1.08053	7.07485	-6.02326	4.23608e-07	5.36701e-06	6.03716	Down-Regulated
LMAN1L	-1.34052	5.97531	-6.0215	4.26031e-07	5.38768e-06	6.03153	Down-Regulated
TMEM52	-1.31102	12.5453	-6.01179	4.39699e-07	5.54678e-06	6.00036	Down-Regulated
NR1I3	-1.03749	7.76501	-6.01085	4.41048e-07	5.55693e-06	5.99734	Down-Regulated
WDR87	-1.3125	9.95854	-6.00169	4.54386e-07	5.69685e-06	5.96793	Down-Regulated
APBA2	-1.11598	8.24075	-6.00038	4.56321e-07	5.7176e-06	5.96374	Down-Regulated
C15orf61	-1.3179	13.3461	-5.99822	4.59544e-07	5.75342e-06	5.95679	Down-Regulated
NTN1	-1.15068	8.10017	-5.99809	4.59743e-07	5.75342e-06	5.95636	Down-Regulated
LINC00844	-2.35827	9.99111	-5.98521	4.79405e-07	5.97748e-06	5.91503	Down-Regulated
DZIP1L	-1.53655	9.05344	-5.98355	4.81992e-07	6.00607e-06	5.90972	Down-Regulated
NOBOX	-1.29236	10.0869	-5.98147	4.85267e-07	6.0395e-06	5.90304	Down-Regulated
NYX	-1.3566	7.613	-5.97609	4.93832e-07	6.12742e-06	5.88577	Down-Regulated
FGF23	-1.2837	5.64607	-5.96789	5.07189e-07	6.26412e-06	5.85943	Down-Regulated
SLC5A11	-1.47921	5.92331	-5.96429	5.13151e-07	6.32483e-06	5.8479	Down-Regulated
TRIM54	-1.28587	11.4364	-5.963	5.15306e-07	6.3361e-06	5.84376	Down-Regulated
C9orf172	-2.00223	7.76778	-5.96168	5.1752e-07	6.35183e-06	5.83953	Down-Regulated
KIAA1614-AS1	-1.1691	10.4846	-5.95918	5.21747e-07	6.39603e-06	5.8315	Down-Regulated
LINC01304	-1.82318	7.75151	-5.95753	5.24556e-07	6.42275e-06	5.82621	Down-Regulated
AQP9	-1.43123	5.52182	-5.95716	5.25187e-07	6.42661e-06	5.82502	Down-Regulated
AC002310.7 /// ZNF785	-2.03423	6.58827	-5.95538	5.2824e-07	6.45623e-06	5.8193	Down-Regulated
C19orf47	-2.02181	9.28412	-5.95091	5.35974e-07	6.53901e-06	5.80496	Down-Regulated
MAOB	-1.21021	10.8421	-5.94933	5.38735e-07	6.56093e-06	5.79989	Down-Regulated
HMGA1P4 /// HMGA1P4	-1.26908	10.2774	-5.94885	5.39581e-07	6.56732e-06	5.79834	Down-Regulated
HADHAP1 /// HADHAP1	-1.12302	8.82403	-5.94799	5.41091e-07	6.57785e-06	5.79558	Down-Regulated
LINC00851	-1.35189	7.2542	-5.94174	5.52193e-07	6.69062e-06	5.77554	Down-Regulated
KIRREL3	-1.35315	6.10953	-5.94148	5.52662e-07	6.69062e-06	5.77471	Down-Regulated
SMIM6	-1.521	8.91825	-5.93897	5.57192e-07	6.73747e-06	5.76665	Down-Regulated
C19orf45	-1.37693	7.76679	-5.93567	5.63209e-07	6.80216e-06	5.75605	Down-Regulated
GRAP2	-1.37188	4.73995	-5.9322	5.69597e-07	6.86308e-06	5.74493	Down-Regulated
DKKL1	-1.22423	5.73248	-5.92931	5.74971e-07	6.91966e-06	5.73566	Down-Regulated
ATRNL1	-1.00414	7.57229	-5.92741	5.7853e-07	6.95428e-06	5.72957	Down-Regulated
RBPMS-AS1	-1.26685	9.75633	-5.92032	5.92029e-07	7.104e-06	5.70682	Down-Regulated
SLC6A17	-1.53684	9.35326	-5.91542	6.01528e-07	7.20736e-06	5.69111	Down-Regulated
RLN1	-1.0029	7.71662	-5.91497	6.02409e-07	7.20736e-06	5.68967	Down-Regulated
NDUFAF5	-1.13953	10.7827	-5.90808	6.16065e-07	7.34063e-06	5.66756	Down-Regulated
CITED4	-1.32354	10.5368	-5.90619	6.19865e-07	7.3773e-06	5.66149	Down-Regulated
RP11-613M5.1	-2.57216	6.99996	-5.90539	6.21482e-07	7.38657e-06	5.65892	Down-Regulated
PP13	-1.07003	8.73851	-5.89858	6.35401e-07	7.49387e-06	5.63707	Down-Regulated
NPC1L1	-1.35168	7.17985	-5.88555	6.62894e-07	7.79365e-06	5.59529	Down-Regulated
CTD-2012K14.6	-1.24841	10.1977	-5.88538	6.63249e-07	7.79365e-06	5.59477	Down-Regulated
NTRK3-AS1	-1.59408	8.75169	-5.87981	6.75369e-07	7.90422e-06	5.5769	Down-Regulated
GRM8	-1.2522	6.49509	-5.87495	6.86135e-07	8.01643e-06	5.56131	Down-Regulated
MIP	-1.06726	7.64596	-5.87238	6.91879e-07	8.07891e-06	5.55308	Down-Regulated
BANCR	-1.75404	8.53077	-5.872	6.92737e-07	8.07969e-06	5.55186	Down-Regulated
TNNI2	-1.04713	14.9831	-5.87041	6.96323e-07	8.11225e-06	5.54677	Down-Regulated
LOC100293704 /// MIR8072	-1.73619	7.16034	-5.86362	7.11877e-07	8.2515e-06	5.52498	Down-Regulated
GRIK5	-1.00874	8.53226	-5.85911	7.22391e-07	8.35121e-06	5.51052	Down-Regulated
CMYA5	-1.10797	15.2723	-5.85899	7.22662e-07	8.35121e-06	5.51015	Down-Regulated
RP3-334F4.2	-1.41145	6.27111	-5.8564	7.28777e-07	8.40874e-06	5.50184	Down-Regulated
LOC151174	-1.38345	9.55844	-5.85262	7.37792e-07	8.49356e-06	5.48972	Down-Regulated
CLDN3	-1.11563	5.36038	-5.84897	7.46594e-07	8.58036e-06	5.47803	Down-Regulated
CYP2S1	-1.18935	10.1788	-5.84662	7.52323e-07	8.64134e-06	5.47049	Down-Regulated
F2RL1	-1.01164	7.83163	-5.83759	7.74718e-07	8.84383e-06	5.44156	Down-Regulated
GNRH2	-1.13769	8.44661	-5.83425	7.83183e-07	8.9205e-06	5.43085	Down-Regulated
CTNNAP1	-1.04463	3.86236	-5.82506	8.0693e-07	9.17562e-06	5.4014	Down-Regulated
REXO1	-1.30302	6.07964	-5.82326	8.11661e-07	9.21402e-06	5.39564	Down-Regulated
LINC00482	-1.63677	8.19203	-5.82074	8.18347e-07	9.2796e-06	5.38755	Down-Regulated
ADAD2	-1.28631	7.24912	-5.8203	8.19502e-07	9.28754e-06	5.38616	Down-Regulated
FCER1A	-1.11408	7.24111	-5.81651	8.29664e-07	9.39749e-06	5.37401	Down-Regulated
OVOL1-AS1	-1.53422	7.70512	-5.81038	8.46345e-07	9.5652e-06	5.35438	Down-Regulated
KCNK9	-1.26614	9.04516	-5.80853	8.51467e-07	9.60713e-06	5.34843	Down-Regulated
HRK /// LOC283454	-1.81769	6.06133	-5.80643	8.57277e-07	9.662e-06	5.34173	Down-Regulated
PRDM8	-1.19248	5.50011	-5.79976	8.76074e-07	9.84667e-06	5.32035	Down-Regulated
LTB4R2	-2.23008	6.10034	-5.79429	8.91787e-07	1.00067e-05	5.30282	Down-Regulated
NR4A1	-1.12034	8.70209	-5.7941	8.92335e-07	1.0007e-05	5.30222	Down-Regulated
TP73	-1.25578	7.93945	-5.79394	8.92788e-07	1.0007e-05	5.30172	Down-Regulated
FAM231D /// LOC388692	-1.70838	8.58923	-5.7901	9.03994e-07	1.01048e-05	5.28942	Down-Regulated
CYB5RL	-1.35765	8.19448	-5.78964	9.05364e-07	1.01146e-05	5.28793	Down-Regulated
CCKAR	-1.2022	7.15763	-5.78894	9.07426e-07	1.01266e-05	5.28569	Down-Regulated
LOC100507656	-1.5878	6.94104	-5.78495	9.19257e-07	1.0225e-05	5.27292	Down-Regulated
XAGE2	-1.36415	10.0935	-5.78368	9.23077e-07	1.025e-05	5.26883	Down-Regulated
LOC101927651	-1.43583	7.43611	-5.78353	9.2351e-07	1.025e-05	5.26837	Down-Regulated
MGC2889	-1.5978	6.99489	-5.78281	9.25688e-07	1.0263e-05	5.26605	Down-Regulated
XXyac-YX155B6.7	-1.87338	7.80763	-5.76664	9.75608e-07	1.0758e-05	5.21428	Down-Regulated
TREH	-1.04901	3.81706	-5.7634	9.85926e-07	1.08651e-05	5.20391	Down-Regulated
SLC39A5	-1.4919	6.0074	-5.76326	9.86379e-07	1.08651e-05	5.20346	Down-Regulated
SARDH	-1.08741	7.17805	-5.75524	1.01242e-06	1.11219e-05	5.17778	Down-Regulated
C17orf96	-1.20042	6.6105	-5.7514	1.02513e-06	1.12518e-05	5.16549	Down-Regulated
CYP2A13	-1.90076	6.54308	-5.73747	1.07258e-06	1.17134e-05	5.1209	Down-Regulated
LOC644090 /// RP13-452N2.1	-1.38956	10.1583	-5.73416	1.08415e-06	1.18205e-05	5.11032	Down-Regulated
CABP2	-1.03998	4.3897	-5.72579	1.11405e-06	1.20754e-05	5.08352	Down-Regulated
SLC25A30	-1.22203	9.91529	-5.72514	1.11639e-06	1.2082e-05	5.08146	Down-Regulated
SPRN	-1.42193	9.18411	-5.72237	1.12649e-06	1.21719e-05	5.07258	Down-Regulated
WNT10B	-1.6438	7.06663	-5.71826	1.14162e-06	1.23029e-05	5.05943	Down-Regulated
PKI55	-1.05524	8.02877	-5.71576	1.15092e-06	1.239e-05	5.05145	Down-Regulated
ALKBH5	-1.05276	13.1135	-5.7079	1.18068e-06	1.2657e-05	5.02629	Down-Regulated
LOC100130452	-1.28314	5.20769	-5.7045	1.19377e-06	1.27705e-05	5.01543	Down-Regulated
PTCSC1	-1.33986	9.8067	-5.69515	1.23056e-06	1.31091e-05	4.98553	Down-Regulated
ADAM30	-1.07596	7.08462	-5.68748	1.26157e-06	1.34115e-05	4.96101	Down-Regulated
CRYGD	-1.2364	7.24166	-5.68705	1.26336e-06	1.34234e-05	4.95962	Down-Regulated
IL34	-1.19935	10.3145	-5.68593	1.26798e-06	1.34585e-05	4.95603	Down-Regulated
FAM195A	-1.21343	12.0483	-5.6794	1.29513e-06	1.3711e-05	4.93516	Down-Regulated
CFHR4	-1.07777	5.83224	-5.67772	1.3022e-06	1.37716e-05	4.92979	Down-Regulated
GRIN1	-1.00805	6.65993	-5.67267	1.32373e-06	1.39415e-05	4.91364	Down-Regulated
COLCA1	-1.17746	12.6761	-5.66895	1.33982e-06	1.40674e-05	4.90175	Down-Regulated
VCX2	-1.4039	6.97862	-5.66309	1.36554e-06	1.42868e-05	4.88302	Down-Regulated
C2orf88	-1.20727	9.8889	-5.66234	1.36887e-06	1.42989e-05	4.88062	Down-Regulated
INSRR	-1.40287	6.81319	-5.657	1.39278e-06	1.44967e-05	4.86357	Down-Regulated
C19orf57	-1.41616	7.44617	-5.65576	1.39841e-06	1.45479e-05	4.85959	Down-Regulated
BDH1	-1.08581	8.92337	-5.65505	1.40165e-06	1.45667e-05	4.85732	Down-Regulated
XKR7	-1.23555	8.88907	-5.65362	1.40815e-06	1.46143e-05	4.85276	Down-Regulated
NKX2-1	-1.20546	6.34231	-5.65244	1.41353e-06	1.46455e-05	4.84901	Down-Regulated
TMOD4 /// VPS72	-1.07246	15.1603	-5.64913	1.4288e-06	1.47736e-05	4.83843	Down-Regulated
NIPAL4	-1.64242	7.01551	-5.64502	1.44797e-06	1.4919e-05	4.8253	Down-Regulated
NAT2	-1.16176	6.60671	-5.6376	1.48328e-06	1.52443e-05	4.80158	Down-Regulated
CCL16	-1.00324	8.55938	-5.63614	1.49032e-06	1.53012e-05	4.79692	Down-Regulated
SYNGAP1	-1.37845	8.35147	-5.63081	1.51633e-06	1.55448e-05	4.77988	Down-Regulated
SLC6A18	-1.47231	7.12406	-5.62653	1.53751e-06	1.57304e-05	4.76622	Down-Regulated
PLG	-1.05	7.00986	-5.62445	1.54792e-06	1.58177e-05	4.75958	Down-Regulated
PNPLA4	-1.13134	9.00052	-5.62422	1.54907e-06	1.58177e-05	4.75885	Down-Regulated
LGI3	-1.51253	6.57772	-5.62412	1.54959e-06	1.58177e-05	4.75852	Down-Regulated
PPAPDC3	-1.12609	12.7328	-5.62405	1.54992e-06	1.58177e-05	4.75831	Down-Regulated
TRIM65	-1.15568	9.92146	-5.62069	1.56692e-06	1.59672e-05	4.74757	Down-Regulated
ODF3L2	-1.5154	9.98308	-5.61712	1.58516e-06	1.6121e-05	4.73617	Down-Regulated
LINC00595	-1.26514	10.2172	-5.61573	1.59235e-06	1.61779e-05	4.73172	Down-Regulated
ACTL7A	-1.68061	6.61598	-5.61234	1.60994e-06	1.63323e-05	4.7209	Down-Regulated
FUNDC2	-1.10604	13.3214	-5.6107	1.61854e-06	1.64114e-05	4.71566	Down-Regulated
GHRHR	-1.00314	7.24048	-5.61016	1.62136e-06	1.64306e-05	4.71394	Down-Regulated
OR7E47P	-2.21986	8.88866	-5.6093	1.62588e-06	1.64531e-05	4.7112	Down-Regulated
STKLD1	-1.37998	9.78439	-5.60876	1.62874e-06	1.64628e-05	4.70947	Down-Regulated
ADCY8	-1.3905	6.6418	-5.60866	1.62926e-06	1.64628e-05	4.70916	Down-Regulated
MEFV	-1.90413	7.90107	-5.60479	1.64984e-06	1.66049e-05	4.69681	Down-Regulated
IPW /// LOC101930404 /// PWARSN /// SNORD107 /// SNORD115-13 /// SNORD115-26 /// SNORD115-7 /// SNORD116-22 /// SNORD116-28 /// SNORD116-4	-1.31409	11.6583	-5.60136	1.66833e-06	1.67828e-05	4.68583	Down-Regulated
LY6D	-1.15895	4.55482	-5.59643	1.69521e-06	1.70029e-05	4.6701	Down-Regulated
PADI4	-1.24627	5.97288	-5.59452	1.70571e-06	1.70831e-05	4.66402	Down-Regulated
ZNRF4	-1.61116	8.14332	-5.59098	1.72543e-06	1.72383e-05	4.65271	Down-Regulated
CTD-2281E23.2	-1.27868	8.72537	-5.58933	1.7347e-06	1.73224e-05	4.64743	Down-Regulated
KCNH6	-1.09109	6.20938	-5.58426	1.76342e-06	1.75491e-05	4.63127	Down-Regulated
PATE1	-1.59555	5.46111	-5.58266	1.77258e-06	1.76059e-05	4.62617	Down-Regulated
ACY1	-1.48355	6.98342	-5.57873	1.79536e-06	1.77544e-05	4.61361	Down-Regulated
HIBADH	-1.10347	11.4867	-5.57541	1.81474e-06	1.79287e-05	4.60304	Down-Regulated
TNFRSF13B	-1.08218	8.42387	-5.57391	1.82362e-06	1.79903e-05	4.59823	Down-Regulated
DQ581328	-1.90574	7.32676	-5.5727	1.83076e-06	1.80346e-05	4.59439	Down-Regulated
IFNW1	-1.50246	5.18732	-5.56953	1.84967e-06	1.81595e-05	4.58427	Down-Regulated
SOX9-AS1	-1.56739	9.83422	-5.56056	1.90424e-06	1.85879e-05	4.55566	Down-Regulated
SLC13A2	-1.01908	5.95615	-5.55152	1.96089e-06	1.90498e-05	4.52682	Down-Regulated
LCN2	-1.31653	7.67011	-5.5507	1.96611e-06	1.90733e-05	4.5242	Down-Regulated
ST6GALNAC2	-1.36892	8.94162	-5.54911	1.97627e-06	1.91446e-05	4.51913	Down-Regulated
BSG	-1.02414	10.7317	-5.54628	1.99447e-06	1.93025e-05	4.51011	Down-Regulated
IL21R	-1.17618	8.16892	-5.54587	1.99708e-06	1.93187e-05	4.50882	Down-Regulated
LRRC10B	-1.76581	6.34108	-5.5437	2.01121e-06	1.94238e-05	4.50189	Down-Regulated
DUOXA2	-1.94948	6.73401	-5.53418	2.07422e-06	1.99183e-05	4.47153	Down-Regulated
CREG2	-1.56623	7.30106	-5.53411	2.07468e-06	1.99183e-05	4.47131	Down-Regulated
GNB1L	-1.16763	7.39462	-5.53142	2.09282e-06	2.00641e-05	4.46275	Down-Regulated
PERM1	-1.82764	9.97894	-5.53051	2.09899e-06	2.01138e-05	4.45985	Down-Regulated
NKX2-5	-1.16571	6.22886	-5.52803	2.11596e-06	2.02574e-05	4.45193	Down-Regulated
SYT9	-1.8172	5.69356	-5.52705	2.12265e-06	2.0312e-05	4.44883	Down-Regulated
WDR93	-1.16721	10.8934	-5.52635	2.12747e-06	2.03295e-05	4.4466	Down-Regulated
SLC6A11	-1.07651	7.79074	-5.52396	2.14406e-06	2.04784e-05	4.43896	Down-Regulated
LGALS8-AS1	-1.05177	10.4082	-5.51558	2.20306e-06	2.09928e-05	4.41225	Down-Regulated
TMEM70	-1.14023	11.1479	-5.51243	2.2256e-06	2.11879e-05	4.40224	Down-Regulated
EVX1	-1.19567	7.78372	-5.5099	2.24392e-06	2.13523e-05	4.39417	Down-Regulated
EPO	-1.12488	6.66064	-5.50081	2.31097e-06	2.1929e-05	4.36521	Down-Regulated
NRL	-1.19181	5.86948	-5.49955	2.3204e-06	2.1998e-05	4.36121	Down-Regulated
CYP4F62P	-1.73837	6.14804	-5.49916	2.32339e-06	2.20162e-05	4.35994	Down-Regulated
RP11-391M1.4	-1.03244	11.3771	-5.49575	2.34914e-06	2.22292e-05	4.3491	Down-Regulated
TERT	-1.09316	6.30645	-5.48938	2.39812e-06	2.26297e-05	4.32881	Down-Regulated
C1orf94	-1.4471	7.71929	-5.48277	2.44999e-06	2.30446e-05	4.30776	Down-Regulated
DNASE1L2	-1.69426	7.44406	-5.48207	2.45552e-06	2.30647e-05	4.30554	Down-Regulated
TFRC	-1.30796	10.7099	-5.47912	2.47908e-06	2.32433e-05	4.29615	Down-Regulated
KCNK17	-1.03786	10.2753	-5.47644	2.50069e-06	2.34237e-05	4.28762	Down-Regulated
RP5-968J1.1	-1.71134	6.39846	-5.46913	2.56059e-06	2.39195e-05	4.26434	Down-Regulated
POU6F2	-1.49273	4.41366	-5.46599	2.58673e-06	2.41306e-05	4.25436	Down-Regulated
VSTM1	-1.41369	4.86494	-5.46297	2.61214e-06	2.43454e-05	4.24474	Down-Regulated
SLC14A1	-1.58602	7.43891	-5.45476	2.68249e-06	2.49073e-05	4.21861	Down-Regulated
HAGHL	-1.09521	10.1648	-5.44972	2.72661e-06	2.52279e-05	4.20257	Down-Regulated
HSPA8 /// SNORD14C /// SNORD14D	-1.16152	14.4786	-5.44436	2.7743e-06	2.56343e-05	4.18553	Down-Regulated
HILS1	-1.63177	6.03891	-5.44319	2.78481e-06	2.57081e-05	4.18181	Down-Regulated
CACNG5	-1.67668	7.1726	-5.44029	2.81108e-06	2.58804e-05	4.17258	Down-Regulated
SERPINA5	-2.28238	7.36244	-5.4397	2.81645e-06	2.59182e-05	4.1707	Down-Regulated
RP11-1007O24.3	-1.36593	7.04236	-5.43799	2.83208e-06	2.60385e-05	4.16526	Down-Regulated
TRA@ /// YME1L1	-1.09432	6.74356	-5.43572	2.8529e-06	2.62064e-05	4.15806	Down-Regulated
AGPAT4-IT1	-1.46437	10.053	-5.43304	2.87778e-06	2.6423e-05	4.14953	Down-Regulated
RP4-794H19.1	-1.27673	7.24272	-5.43288	2.87923e-06	2.64245e-05	4.14903	Down-Regulated
RP11-12M5.1	-1.27501	6.83898	-5.42865	2.91892e-06	2.67406e-05	4.13557	Down-Regulated
LOC645321	-1.24791	6.80212	-5.42654	2.9389e-06	2.68875e-05	4.12887	Down-Regulated
RP11-426C22.5	-1.35438	8.9362	-5.42417	2.96149e-06	2.70577e-05	4.12134	Down-Regulated
MYH6 /// MYH7	-1.046	15.3063	-5.42333	2.96961e-06	2.71198e-05	4.11865	Down-Regulated
ST3GAL3	-1.16966	10.3153	-5.41624	3.03844e-06	2.7674e-05	4.09613	Down-Regulated
TFAP2B	-1.52447	5.51549	-5.41455	3.05506e-06	2.77759e-05	4.09077	Down-Regulated
RAB4B	-1.26606	10.7852	-5.41229	3.07745e-06	2.79173e-05	4.08359	Down-Regulated
CACNA1D	-1.29811	7.55862	-5.41092	3.09115e-06	2.80166e-05	4.07923	Down-Regulated
GSG1L	-1.32489	9.93991	-5.40855	3.11491e-06	2.81737e-05	4.0717	Down-Regulated
FUT5	-1.17648	5.23572	-5.40608	3.13992e-06	2.83329e-05	4.06384	Down-Regulated
OR2J3	-1.44474	6.00758	-5.39477	3.25679e-06	2.92709e-05	4.02793	Down-Regulated
LOC102724965	-1.56607	4.78608	-5.39245	3.2814e-06	2.94532e-05	4.02053	Down-Regulated
C10orf53	-2.10737	7.73002	-5.39149	3.2915e-06	2.95309e-05	4.01751	Down-Regulated
RP4-575N6.5	-1.41231	8.56072	-5.3901	3.30638e-06	2.96514e-05	4.01308	Down-Regulated
RHOV	-1.85778	6.84304	-5.37937	3.42302e-06	3.05364e-05	3.97901	Down-Regulated
HS3ST4	-1.24485	9.21496	-5.36403	3.59699e-06	3.19348e-05	3.93031	Down-Regulated
RBPJL	-1.21822	6.81946	-5.36279	3.61135e-06	3.20483e-05	3.92639	Down-Regulated
LOC100128644	-1.17412	9.68492	-5.36171	3.62402e-06	3.21468e-05	3.92295	Down-Regulated
IQCF6	-1.3512	5.36228	-5.36122	3.62971e-06	3.21833e-05	3.92141	Down-Regulated
LOC100129973	-1.24817	4.08623	-5.3583	3.66409e-06	3.2426e-05	3.91215	Down-Regulated
RP1-202O8.3	-1.29345	4.56487	-5.35827	3.66451e-06	3.2426e-05	3.91204	Down-Regulated
TEX13A	-1.23906	6.86122	-5.35809	3.66661e-06	3.2426e-05	3.91147	Down-Regulated
CRABP1	-1.63412	7.14758	-5.35567	3.69541e-06	3.26383e-05	3.90379	Down-Regulated
LOC100996671	-1.67514	6.27548	-5.35434	3.71131e-06	3.27362e-05	3.89957	Down-Regulated
GAGE12B /// GAGE12F /// GAGE12G /// GAGE12I /// GAGE4 /// GAGE5 /// GAGE6 /// GAGE7	-1.01569	7.23664	-5.35331	3.72364e-06	3.27882e-05	3.89631	Down-Regulated
CDH9	-1.38718	6.9821	-5.35085	3.7534e-06	3.29875e-05	3.88849	Down-Regulated
LINC00254 /// MEIOB	-1.56513	7.95337	-5.35068	3.75545e-06	3.29875e-05	3.88796	Down-Regulated
MPPED2	-1.03588	7.27909	-5.35064	3.75596e-06	3.29875e-05	3.88782	Down-Regulated
CTB-25B13.12	-1.62336	8.12439	-5.34933	3.77187e-06	3.30906e-05	3.88367	Down-Regulated
MATN4	-1.59012	6.79881	-5.34927	3.77256e-06	3.30906e-05	3.88349	Down-Regulated
ZDHHC19	-1.48324	5.7328	-5.34573	3.81594e-06	3.3428e-05	3.87226	Down-Regulated
BARHL1	-1.4648	9.13343	-5.33858	3.90508e-06	3.41418e-05	3.84958	Down-Regulated
DOC2B	-1.12595	8.20411	-5.33228	3.98524e-06	3.4747e-05	3.82962	Down-Regulated
STAC2	-1.30254	10.3431	-5.33123	3.99887e-06	3.48361e-05	3.82627	Down-Regulated
PROK2	-2.26406	4.76945	-5.32872	4.03142e-06	3.50897e-05	3.81831	Down-Regulated
ACADSB	-1.01402	10.2172	-5.32741	4.04843e-06	3.52077e-05	3.81417	Down-Regulated
C20orf96	-1.21171	6.58448	-5.32625	4.06364e-06	3.52948e-05	3.81049	Down-Regulated
OR2F1	-1.57007	6.822	-5.32535	4.07539e-06	3.53668e-05	3.80765	Down-Regulated
MRPS24 /// URGCP-MRPS24	-1.05902	14.3561	-5.32428	4.08953e-06	3.54744e-05	3.80425	Down-Regulated
TMEM261	-1.06195	12.4445	-5.31947	4.15355e-06	3.6009e-05	3.789	Down-Regulated
TRIM7	-1.10519	11.954	-5.31856	4.16573e-06	3.60742e-05	3.78612	Down-Regulated
CLYBL	-1.28421	9.52644	-5.31856	4.16573e-06	3.60742e-05	3.78612	Down-Regulated
PLCD3	-1.2726	9.84687	-5.31342	4.23542e-06	3.6569e-05	3.76983	Down-Regulated
TUBB7P	-1.43442	4.68764	-5.31173	4.25853e-06	3.66949e-05	3.76449	Down-Regulated
FAM171A2	-1.92372	8.22815	-5.3117	4.25899e-06	3.66949e-05	3.76438	Down-Regulated
SOX14	-1.30708	5.50741	-5.3009	4.41002e-06	3.77746e-05	3.73017	Down-Regulated
ABHD16B	-1.17935	5.01055	-5.29729	4.46161e-06	3.8087e-05	3.71875	Down-Regulated
LOC100128079	-1.26595	9.98706	-5.29696	4.46635e-06	3.80943e-05	3.71771	Down-Regulated
SH3RF2	-1.36386	8.6717	-5.29684	4.46807e-06	3.80943e-05	3.71733	Down-Regulated
AC007967.3 /// RBMY2TP /// RBMY2TP	-1.24429	8.27786	-5.29632	4.47561e-06	3.81268e-05	3.71567	Down-Regulated
TEX29	-1.32374	5.81156	-5.2948	4.49761e-06	3.82343e-05	3.71086	Down-Regulated
GCK	-1.18277	5.53791	-5.29408	4.50804e-06	3.8307e-05	3.70858	Down-Regulated
FER1L5	-1.24069	9.53565	-5.28661	4.61799e-06	3.92087e-05	3.68493	Down-Regulated
HES2	-1.31606	6.39822	-5.28522	4.63881e-06	3.93201e-05	3.68051	Down-Regulated
RP5-855D21.1	-1.43555	8.43801	-5.28472	4.6462e-06	3.93543e-05	3.67895	Down-Regulated
CRYBA2	-1.086	4.08844	-5.2829	4.67358e-06	3.95327e-05	3.67318	Down-Regulated
HYAL4	-1.84881	5.40942	-5.28242	4.68091e-06	3.95783e-05	3.67164	Down-Regulated
C19orf81	-2.10949	6.97973	-5.27938	4.72697e-06	3.99181e-05	3.66203	Down-Regulated
FRMD3	-1.09259	11.0907	-5.27713	4.7613e-06	4.01085e-05	3.65493	Down-Regulated
GHRH	-1.13942	7.47841	-5.27606	4.77775e-06	4.02304e-05	3.65154	Down-Regulated
PCSK4	-1.06353	10.5727	-5.27527	4.79006e-06	4.03175e-05	3.64901	Down-Regulated
TMEM132E	-1.1348	9.05774	-5.27211	4.83901e-06	4.05956e-05	3.63903	Down-Regulated
GABRD	-1.06998	6.24417	-5.2677	4.90841e-06	4.11074e-05	3.62506	Down-Regulated
RP11-108P20.4	-1.22113	9.70094	-5.26751	4.91127e-06	4.11074e-05	3.62449	Down-Regulated
CA2	-1.07079	9.95671	-5.26746	4.91211e-06	4.11074e-05	3.62432	Down-Regulated
DRD3	-1.24168	4.85461	-5.26715	4.91705e-06	4.11319e-05	3.62333	Down-Regulated
CRB3	-1.09791	7.66402	-5.26059	5.02207e-06	4.19417e-05	3.60259	Down-Regulated
PIP	-1.76678	7.54648	-5.25968	5.03688e-06	4.20482e-05	3.5997	Down-Regulated
CYP4B1	-1.32652	7.52117	-5.25588	5.09889e-06	4.24963e-05	3.58769	Down-Regulated
SIGLEC8	-1.20758	5.70003	-5.24799	5.23016e-06	4.34388e-05	3.56274	Down-Regulated
GATSL2	-1.03403	12.3802	-5.24387	5.30004e-06	4.39574e-05	3.54972	Down-Regulated
ITPKB-IT1	-1.43108	6.79276	-5.24307	5.31377e-06	4.40355e-05	3.54718	Down-Regulated
HOXD13	-1.16962	7.26693	-5.24159	5.33925e-06	4.41517e-05	3.54249	Down-Regulated
TMEM184A	-1.44667	9.16435	-5.24048	5.35822e-06	4.4278e-05	3.53901	Down-Regulated
SP3P	-1.37286	6.70126	-5.23624	5.43191e-06	4.48506e-05	3.5256	Down-Regulated
KIR3DS1	-1.31638	7.67021	-5.2333	5.48369e-06	4.5205e-05	3.51629	Down-Regulated
KRT12	-1.11633	4.33607	-5.23037	5.53569e-06	4.55785e-05	3.50703	Down-Regulated
GLI1	-1.19676	7.7578	-5.22986	5.54479e-06	4.5635e-05	3.50542	Down-Regulated
UBE2E2-AS1	-1.54227	8.51604	-5.22777	5.58216e-06	4.58501e-05	3.49883	Down-Regulated
IFI27L2	-1.00893	11.2209	-5.22725	5.59159e-06	4.5909e-05	3.49718	Down-Regulated
HAND2	-1.41799	5.16705	-5.22678	5.59996e-06	4.59593e-05	3.49571	Down-Regulated
CNN3P1 /// CNN3P1	-1.04832	4.35705	-5.22354	5.6588e-06	4.63676e-05	3.48545	Down-Regulated
NLGN2	-1.22213	10.1047	-5.2227	5.67415e-06	4.64657e-05	3.4828	Down-Regulated
LOC101060391	-1.66818	6.26942	-5.22041	5.71603e-06	4.67427e-05	3.47558	Down-Regulated
PDZK1IP1	-1.17846	7.36986	-5.21555	5.80616e-06	4.73042e-05	3.46023	Down-Regulated
ASIC4	-1.0318	7.13666	-5.21546	5.80786e-06	4.73042e-05	3.45994	Down-Regulated
LOC643072	-1.11087	9.37336	-5.2141	5.8333e-06	4.74735e-05	3.45566	Down-Regulated
TMPRSS4	-1.15748	5.51396	-5.21121	5.88783e-06	4.78219e-05	3.44653	Down-Regulated
MTUS2	-1.23032	8.38711	-5.21007	5.90958e-06	4.79223e-05	3.44291	Down-Regulated
HKDC1	-1.20643	6.60148	-5.20959	5.91865e-06	4.79768e-05	3.44141	Down-Regulated
NDUFB9	-1.06354	15.1966	-5.20832	5.94284e-06	4.81537e-05	3.43741	Down-Regulated
AC005523.2	-1.35545	11.2598	-5.20374	6.03117e-06	4.87533e-05	3.42293	Down-Regulated
TSPAN8	-1.17382	10.0766	-5.19574	6.18837e-06	4.98858e-05	3.39769	Down-Regulated
TCEA3	-1.18458	13.3132	-5.19539	6.19549e-06	4.99235e-05	3.39657	Down-Regulated
NNAT	-1.29062	8.80719	-5.19513	6.20055e-06	4.99293e-05	3.39577	Down-Regulated
SYNDIG1L	-1.56965	7.82492	-5.19479	6.20729e-06	4.99594e-05	3.3947	Down-Regulated
OPRD1	-1.20566	7.0147	-5.19151	6.27321e-06	5.04104e-05	3.38434	Down-Regulated
TIFAB	-1.45891	8.50636	-5.18934	6.31718e-06	5.06839e-05	3.37749	Down-Regulated
RP11-402D21.2	-1.29883	6.26327	-5.18355	6.43587e-06	5.14743e-05	3.35923	Down-Regulated
MAGEE1	-1.24797	6.8144	-5.18219	6.46419e-06	5.16739e-05	3.35493	Down-Regulated
MMAB	-1.04519	9.02159	-5.18061	6.49718e-06	5.18225e-05	3.34994	Down-Regulated
PRAMEF10	-1.75497	6.7356	-5.17397	6.63742e-06	5.26531e-05	3.32899	Down-Regulated
LCN1	-1.11085	7.70487	-5.17285	6.66128e-06	5.28013e-05	3.32547	Down-Regulated
PROC	-1.11833	4.7471	-5.17242	6.67058e-06	5.28418e-05	3.32411	Down-Regulated
RP11-90C4.2	-1.43936	7.42636	-5.17182	6.68347e-06	5.29155e-05	3.32221	Down-Regulated
FAM19A5	-1.62238	6.60629	-5.16541	6.82253e-06	5.37871e-05	3.30202	Down-Regulated
C16orf78	-1.26323	9.84846	-5.16503	6.83097e-06	5.38328e-05	3.30081	Down-Regulated
C1orf116	-1.20402	7.55639	-5.16394	6.85479e-06	5.39372e-05	3.29739	Down-Regulated
SERPINA10	-1.405	4.5409	-5.16268	6.88264e-06	5.41147e-05	3.29342	Down-Regulated
USMG5	-1.04564	15.0292	-5.15828	6.9808e-06	5.4802e-05	3.27953	Down-Regulated
LOC401463	-1.85172	7.81259	-5.15698	7.00989e-06	5.49819e-05	3.27546	Down-Regulated
RPL7AP71 /// RPL7AP71	-1.25421	5.78298	-5.15415	7.07391e-06	5.53201e-05	3.26654	Down-Regulated
LOC101928669 /// LOC644450	-1.50861	6.90502	-5.15305	7.09913e-06	5.54749e-05	3.26305	Down-Regulated
SLC29A2	-1.04028	10.1838	-5.14524	7.27951e-06	5.6754e-05	3.23846	Down-Regulated
LINC00511 /// LINC00673	-1.13192	9.93126	-5.14153	7.3668e-06	5.73251e-05	3.22677	Down-Regulated
SULT4A1	-1.23099	8.00048	-5.14021	7.39797e-06	5.75238e-05	3.22263	Down-Regulated
OR10H2	-1.6637	5.18759	-5.13951	7.41463e-06	5.76094e-05	3.22043	Down-Regulated
LRRC39	-1.1142	13.4341	-5.13931	7.41957e-06	5.7619e-05	3.21977	Down-Regulated
PLA2G12B	-1.17284	8.27824	-5.13903	7.42609e-06	5.7619e-05	3.21891	Down-Regulated
C11orf86	-1.25328	9.76959	-5.13899	7.42715e-06	5.7619e-05	3.21877	Down-Regulated
TRPT1	-1.06751	12.1638	-5.13708	7.47279e-06	5.78631e-05	3.21277	Down-Regulated
ASMT	-1.26217	6.02861	-5.13661	7.48422e-06	5.79297e-05	3.21127	Down-Regulated
KCNK12	-1.00552	3.84844	-5.13628	7.49199e-06	5.79648e-05	3.21025	Down-Regulated
NRG4	-1.91333	6.42944	-5.13568	7.50663e-06	5.8037e-05	3.20834	Down-Regulated
MOP-1	-1.35179	3.40064	-5.13441	7.53718e-06	5.82071e-05	3.20436	Down-Regulated
ELF5	-1.36489	6.25896	-5.13214	7.59238e-06	5.85448e-05	3.1972	Down-Regulated
ST6GALNAC1	-1.30884	5.21407	-5.13155	7.60669e-06	5.86108e-05	3.19536	Down-Regulated
C1orf68	-1.03196	6.65191	-5.12861	7.67897e-06	5.90785e-05	3.18609	Down-Regulated
CGB /// CGB1 /// CGB5 /// CGB7 /// CGB8	-1.06974	4.35024	-5.12803	7.69323e-06	5.9166e-05	3.18427	Down-Regulated
SLC27A5	-1.12765	6.72374	-5.12771	7.70123e-06	5.92047e-05	3.18325	Down-Regulated
DEFB118	-1.11119	7.11959	-5.12759	7.70407e-06	5.92047e-05	3.18289	Down-Regulated
OMP	-1.40208	5.28866	-5.12011	7.89151e-06	6.04631e-05	3.15933	Down-Regulated
ADHFE1	-1.09834	12.1101	-5.11977	7.90013e-06	6.05064e-05	3.15826	Down-Regulated
SNORD116-17 /// SNORD116-19 /// SNORD116-20 /// SNORD116-21 /// SNORD116@	-1.8411	6.84352	-5.11914	7.9159e-06	6.0559e-05	3.1563	Down-Regulated
VWA3A	-1.51417	8.33492	-5.11496	8.02291e-06	6.12628e-05	3.14315	Down-Regulated
AK074476	-1.01844	9.04325	-5.11468	8.03026e-06	6.12731e-05	3.14225	Down-Regulated
RP11-435O5.5	-1.52504	7.26329	-5.11147	8.11342e-06	6.17922e-05	3.13215	Down-Regulated
MPL	-1.05442	5.87823	-5.11056	8.1371e-06	6.19494e-05	3.1293	Down-Regulated
CPAMD8	-1.34126	9.28168	-5.10845	8.1925e-06	6.23479e-05	3.12265	Down-Regulated
ENTPD2	-1.7389	6.81237	-5.10789	8.20713e-06	6.24303e-05	3.1209	Down-Regulated
LOC400940	-1.28379	6.33694	-5.10562	8.26705e-06	6.27522e-05	3.11377	Down-Regulated
MAG	-1.28462	5.77687	-5.10546	8.27149e-06	6.27619e-05	3.11324	Down-Regulated
CYP1B1-AS1	-1.58326	6.04163	-5.10376	8.31671e-06	6.30113e-05	3.1079	Down-Regulated
LA16c-395F10.2	-1.30721	5.17493	-5.09815	8.46778e-06	6.40783e-05	3.09026	Down-Regulated
DIO3OS /// MIR1247	-1.23218	9.29712	-5.09436	8.5714e-06	6.46769e-05	3.07834	Down-Regulated
OR7A10	-1.64928	5.63319	-5.08982	8.69712e-06	6.55528e-05	3.06408	Down-Regulated
BC036261 /// GS1-18A18.2	-1.16843	8.61052	-5.08538	8.82168e-06	6.6247e-05	3.05014	Down-Regulated
C10orf62	-1.41949	9.73303	-5.08513	8.82877e-06	6.62759e-05	3.04936	Down-Regulated
UGT2B17	-1.3579	4.03971	-5.0837	8.86946e-06	6.65568e-05	3.04485	Down-Regulated
LOC100128164	-1.16758	5.88464	-5.0816	8.92945e-06	6.69578e-05	3.03825	Down-Regulated
LOC101928943	-1.90342	5.22611	-5.0806	8.95801e-06	6.71473e-05	3.03512	Down-Regulated
SEC14L3	-1.20016	6.55347	-5.07967	8.98485e-06	6.72743e-05	3.03219	Down-Regulated
ADARB2	-1.03534	6.67863	-5.07595	9.0927e-06	6.79984e-05	3.0205	Down-Regulated
CRLF2	-1.18495	6.41636	-5.07465	9.13069e-06	6.82412e-05	3.01642	Down-Regulated
SHANK2-AS3	-1.95636	7.67541	-5.07226	9.20076e-06	6.86799e-05	3.00893	Down-Regulated
LINC01118	-1.5927	7.26489	-5.07046	9.25421e-06	6.89875e-05	3.00325	Down-Regulated
HAP1	-1.08291	8.53967	-5.06988	9.27141e-06	6.904e-05	3.00143	Down-Regulated
ITIH6	-1.70424	6.98313	-5.06258	9.49087e-06	7.03431e-05	2.97852	Down-Regulated
RIIAD1	-1.27608	9.06641	-5.06234	9.49809e-06	7.03431e-05	2.97777	Down-Regulated
LINC00589	-1.18383	6.36197	-5.05919	9.59442e-06	7.10037e-05	2.96789	Down-Regulated
ANKRD23	-1.12477	11.1558	-5.05884	9.60527e-06	7.10037e-05	2.96678	Down-Regulated
BRI3 /// FLJ30064	-1.2245	9.04359	-5.05831	9.62171e-06	7.10523e-05	2.96511	Down-Regulated
MIR6787 /// SLC16A3	-1.08904	9.78019	-5.05735	9.65117e-06	7.12441e-05	2.96211	Down-Regulated
LINC00544	-1.56641	6.37351	-5.05615	9.68859e-06	7.14687e-05	2.95832	Down-Regulated
FLJ38668	-1.04775	9.82464	-5.05479	9.73064e-06	7.17021e-05	2.95408	Down-Regulated
RP11-466A19.8	-1.86505	6.19378	-5.05109	9.84672e-06	7.23678e-05	2.94247	Down-Regulated
SCUBE1	-2.04528	7.78146	-5.04943	9.89949e-06	7.26568e-05	2.93723	Down-Regulated
SLFNL1-AS1	-1.38329	6.54093	-5.04832	9.93469e-06	7.28627e-05	2.93376	Down-Regulated
DBH	-1.10797	6.23087	-5.04689	9.98018e-06	7.31438e-05	2.92928	Down-Regulated
SLC4A9	-1.3362	6.60596	-5.04634	9.9977e-06	7.32196e-05	2.92757	Down-Regulated
RP11-320N7.2	-1.51007	7.17047	-5.04083	1.01758e-05	7.43369e-05	2.91028	Down-Regulated
SFTA1P	-1.54745	6.29684	-5.03763	1.02807e-05	7.4996e-05	2.90024	Down-Regulated
ART3	-1.03713	11.6865	-5.03721	1.02946e-05	7.50168e-05	2.89891	Down-Regulated
ZNF646	-1.20544	8.07863	-5.03587	1.03387e-05	7.53089e-05	2.89472	Down-Regulated
TTC36	-1.5497	6.38857	-5.03437	1.03884e-05	7.562e-05	2.89002	Down-Regulated
DDC	-1.40447	5.70748	-5.03384	1.04062e-05	7.56953e-05	2.88835	Down-Regulated
ARHGEF19	-1.63994	6.68871	-5.03272	1.04435e-05	7.59393e-05	2.88485	Down-Regulated
TTC9B	-1.12367	5.99673	-5.03219	1.04612e-05	7.6041e-05	2.88319	Down-Regulated
FAM86B3P /// FAM90A1 /// FAM90A25P /// FAM90A2P	-1.38588	9.4178	-5.03012	1.0531e-05	7.64941e-05	2.87668	Down-Regulated
KIF7	-1.14748	7.04404	-5.02926	1.05601e-05	7.66779e-05	2.87398	Down-Regulated
AVP	-1.94584	6.1595	-5.02646	1.06552e-05	7.72036e-05	2.8652	Down-Regulated
MPND	-1.09702	10.1025	-5.02061	1.08566e-05	7.85179e-05	2.84687	Down-Regulated
FAM47C	-1.42855	6.86692	-5.02037	1.08648e-05	7.85272e-05	2.84613	Down-Regulated
GRK1	-1.13122	6.94412	-5.02016	1.0872e-05	7.85432e-05	2.84548	Down-Regulated
SURF2	-1.06253	5.76555	-5.01288	1.11284e-05	8.02063e-05	2.82266	Down-Regulated
LOC100134040	-1.20419	7.17302	-5.00467	1.14245e-05	8.20783e-05	2.79696	Down-Regulated
FIBCD1	-1.43649	6.22595	-5.00137	1.15457e-05	8.27749e-05	2.78662	Down-Regulated
RP4-680D5.8	-1.33944	9.32307	-4.9994	1.16188e-05	8.31818e-05	2.78045	Down-Regulated
MSRB3	-1.00425	11.4176	-4.99833	1.16586e-05	8.33793e-05	2.7771	Down-Regulated
PHPT1	-1.03364	12.9114	-4.99614	1.17404e-05	8.39055e-05	2.77025	Down-Regulated
ZBTB9	-1.07634	10.5196	-4.99579	1.17538e-05	8.39719e-05	2.76914	Down-Regulated
PPP1R1C	-1.11687	10.1293	-4.99324	1.185e-05	8.46291e-05	2.76116	Down-Regulated
ETV4	-1.46782	6.48773	-4.99108	1.1932e-05	8.51063e-05	2.75441	Down-Regulated
SLC22A12	-1.48275	7.54547	-4.99092	1.19383e-05	8.51109e-05	2.7539	Down-Regulated
LOC101927021	-1.07907	9.63008	-4.98554	1.21454e-05	8.64063e-05	2.73707	Down-Regulated
PAGE5	-1.08155	5.07356	-4.98501	1.21659e-05	8.64916e-05	2.73542	Down-Regulated
DKFZP434K028	-1.21458	6.20748	-4.98319	1.2237e-05	8.69063e-05	2.72972	Down-Regulated
TIRAP	-1.25174	8.34779	-4.97767	1.24546e-05	8.82369e-05	2.71247	Down-Regulated
MIB2	-1.01267	9.60079	-4.97692	1.24847e-05	8.84193e-05	2.71011	Down-Regulated
LOC100505666	-1.14517	8.83436	-4.9755	1.25415e-05	8.87298e-05	2.70566	Down-Regulated
DQX1	-1.60372	8.23735	-4.97356	1.26194e-05	8.92257e-05	2.69961	Down-Regulated
C1orf228	-1.0421	8.54052	-4.97342	1.26251e-05	8.92285e-05	2.69916	Down-Regulated
SUSD3	-1.35125	6.49609	-4.97204	1.26809e-05	8.95296e-05	2.69484	Down-Regulated
MPPED1	-1.05393	8.14387	-4.96904	1.28031e-05	9.02988e-05	2.68546	Down-Regulated
SLC7A2	-1.01702	11.0278	-4.96785	1.28518e-05	9.05172e-05	2.68174	Down-Regulated
LINC00174	-1.09244	6.80701	-4.96407	1.30078e-05	9.14575e-05	2.66995	Down-Regulated
ORAI1	-1.1525	11.7199	-4.96099	1.31365e-05	9.22879e-05	2.66031	Down-Regulated
FGF8	-1.65735	3.86063	-4.95945	1.32014e-05	9.26274e-05	2.65549	Down-Regulated
THEM6	-1.14398	6.93491	-4.95906	1.32178e-05	9.27108e-05	2.65427	Down-Regulated
FLT3	-1.18691	8.11266	-4.95876	1.32305e-05	9.27678e-05	2.65334	Down-Regulated
SSX3 /// SSX5 /// SSX7	-1.08554	5.95679	-4.95837	1.32468e-05	9.28189e-05	2.65213	Down-Regulated
LOC100287704	-1.37795	6.46974	-4.95819	1.32544e-05	9.28396e-05	2.65157	Down-Regulated
SEPT5-GP1BB	-1.42674	5.39515	-4.95738	1.3289e-05	9.2987e-05	2.64902	Down-Regulated
LOC100288974 /// MBL1P	-1.14829	5.13831	-4.95738	1.32891e-05	9.2987e-05	2.64901	Down-Regulated
HIST1H3B	-1.33948	3.40065	-4.95386	1.34389e-05	9.39391e-05	2.63804	Down-Regulated
SMIM1	-1.71116	7.81895	-4.953	1.34759e-05	9.41653e-05	2.63535	Down-Regulated
OR10J1	-1.22504	7.78213	-4.95188	1.35242e-05	9.44701e-05	2.63186	Down-Regulated
APOC2	-1.29063	8.93624	-4.9511	1.3558e-05	9.4629e-05	2.62941	Down-Regulated
DEFB121	-1.20403	6.28209	-4.95104	1.35608e-05	9.4629e-05	2.62921	Down-Regulated
CHCHD6	-1.44228	8.88346	-4.95033	1.35915e-05	9.47456e-05	2.627	Down-Regulated
C16orf13	-1.0438	10.5255	-4.95015	1.35995e-05	9.47691e-05	2.62643	Down-Regulated
WNT10A	-1.07474	8.53133	-4.94788	1.36983e-05	9.54251e-05	2.61934	Down-Regulated
RP11-138I18.2	-1.11301	9.61631	-4.94497	1.38262e-05	9.62503e-05	2.61025	Down-Regulated
DNMT3L	-1.01908	5.32975	-4.94473	1.38365e-05	9.62564e-05	2.60952	Down-Regulated
RP1-155D22.1	-1.15193	10.0154	-4.94405	1.38668e-05	9.64344e-05	2.60738	Down-Regulated
OXT	-1.14442	6.72278	-4.94211	1.3953e-05	9.69677e-05	2.60132	Down-Regulated
MAP3K15	-1.89998	7.14529	-4.93882	1.41e-05	9.78231e-05	2.59107	Down-Regulated
TESC	-1.37831	6.40608	-4.9362	1.42184e-05	9.85439e-05	2.58289	Down-Regulated
LOC100507480	-1.00969	6.0573	-4.93242	1.43913e-05	9.96067e-05	2.57107	Down-Regulated
NPVF	-1.52835	5.47977	-4.93176	1.44213e-05	9.97521e-05	2.56903	Down-Regulated
RP11-111M22.3	-1.09675	9.62687	-4.92997	1.45041e-05	0.000100184	2.56343	Down-Regulated
SLC52A3	-1.06326	9.31369	-4.92941	1.453e-05	0.000100329	2.56169	Down-Regulated
C9orf135-AS1	-1.1543	8.86101	-4.92864	1.45657e-05	0.000100507	2.55929	Down-Regulated
GAGE1 /// GAGE12B /// GAGE12C /// GAGE12D /// GAGE12E /// GAGE12F /// GAGE12G /// GAGE12H /// GAGE12I /// GAGE12J /// GAGE13 /// GAGE2A /// GAGE2B /// GAGE2C /// GAGE2D /// GAGE2E /// GAGE3 /// GAGE4 /// GAGE5 /// GAGE6 /// GAGE7 /// GAGE8	-1.19719	6.57004	-4.92628	1.46757e-05	0.00010113	2.55193	Down-Regulated
HOXA11-AS	-1.26879	8.16892	-4.92576	1.47001e-05	0.000101212	2.55031	Down-Regulated
FBLL1 /// FBLL1	-1.10468	5.32114	-4.92472	1.4749e-05	0.000101463	2.54706	Down-Regulated
SLC22A6	-1.13781	5.62863	-4.92456	1.47566e-05	0.000101482	2.54655	Down-Regulated
GLOD5	-1.23147	8.47351	-4.92396	1.47847e-05	0.000101641	2.54469	Down-Regulated
UNC13D	-1.19306	6.54291	-4.92369	1.47974e-05	0.000101683	2.54386	Down-Regulated
OSTM1-AS1	-1.68658	5.55125	-4.92249	1.48541e-05	0.000102015	2.54011	Down-Regulated
LOC101929289	-1.24167	9.10157	-4.92111	1.49196e-05	0.00010243	2.53581	Down-Regulated
LRRC4	-1.07416	7.24807	-4.92091	1.49292e-05	0.000102461	2.53519	Down-Regulated
GFI1	-1.07158	6.07139	-4.91981	1.49819e-05	0.000102719	2.53174	Down-Regulated
LOC102723847	-1.10071	10.0222	-4.91968	1.49879e-05	0.000102726	2.53135	Down-Regulated
AK125860 /// RP11-582J16.4	-1.05027	7.43706	-4.91937	1.50031e-05	0.000102795	2.53036	Down-Regulated
MBNL1-AS1	-1.16072	13.045	-4.91616	1.5157e-05	0.000103676	2.52037	Down-Regulated
MAP3K19	-1.04678	6.96065	-4.91589	1.51704e-05	0.000103733	2.51951	Down-Regulated
FAM86B3P	-1.50946	6.96194	-4.91511	1.52082e-05	0.000103922	2.51708	Down-Regulated
LOC101928378	-1.05581	5.88183	-4.91286	1.53175e-05	0.000104564	2.51008	Down-Regulated
FAM178B	-1.05121	10.3601	-4.91141	1.53888e-05	0.000104875	2.50554	Down-Regulated
MYH7B	-1.49067	9.29576	-4.90861	1.55265e-05	0.000105743	2.49682	Down-Regulated
AHSG	-1.25793	6.34861	-4.90801	1.55561e-05	0.000105894	2.49496	Down-Regulated
CALM1	-1.46827	9.38032	-4.90645	1.56338e-05	0.000106332	2.49009	Down-Regulated
USHBP1	-1.25649	5.68578	-4.90424	1.57442e-05	0.000106976	2.48321	Down-Regulated
PLIN4	-1.20019	11.3882	-4.90343	1.57851e-05	0.000107182	2.48068	Down-Regulated
CHRNB2	-1.08213	7.43799	-4.90082	1.59167e-05	0.000107923	2.47256	Down-Regulated
LRRC74	-1.37192	7.12513	-4.9007	1.59229e-05	0.000107923	2.47218	Down-Regulated
VPS13A-AS1	-1.15858	9.8925	-4.89973	1.59723e-05	0.00010812	2.46915	Down-Regulated
DLX5	-1.00149	7.6426	-4.89966	1.59761e-05	0.00010812	2.46892	Down-Regulated
LYPD5	-1.68448	7.60918	-4.89522	1.62037e-05	0.000109442	2.45509	Down-Regulated
SBSN	-1.38559	7.82112	-4.89503	1.62134e-05	0.000109471	2.4545	Down-Regulated
BC150507 /// SCAMP5	-1.44051	6.48966	-4.89202	1.63697e-05	0.000110308	2.44512	Down-Regulated
TFAP2D	-1.52087	7.68372	-4.89005	1.64728e-05	0.000110944	2.43899	Down-Regulated
GAGE3	-1.40915	7.05702	-4.88919	1.65179e-05	0.000111196	2.43632	Down-Regulated
SPANXA1 /// SPANXA2	-1.66541	7.46298	-4.88713	1.66269e-05	0.000111782	2.42989	Down-Regulated
LY6G6D /// LY6G6F	-1.02279	7.93043	-4.8861	1.66812e-05	0.00011211	2.4267	Down-Regulated
TSC22D1-AS1	-1.14421	8.51634	-4.88182	1.69103e-05	0.000113426	2.41337	Down-Regulated
CRH	-1.00241	6.69527	-4.87893	1.70667e-05	0.000114213	2.40437	Down-Regulated
ADAMTSL2	-1.02705	4.20499	-4.87725	1.7158e-05	0.000114748	2.39915	Down-Regulated
SLC22A31	-1.28034	6.20412	-4.86315	1.79461e-05	0.000119432	2.35527	Down-Regulated
FAM53A	-1.22691	6.32468	-4.86232	1.79935e-05	0.00011963	2.35269	Down-Regulated
MLF1	-1.04204	11.1568	-4.86077	1.8082e-05	0.000120024	2.34789	Down-Regulated
AMELY	-1.30816	7.49839	-4.85657	1.83255e-05	0.000121363	2.33482	Down-Regulated
TCRA /// TCRA /// TRA /// TRAV17 /// TRAV17 /// TRD /// YME1L1	-1.52516	4.88667	-4.85541	1.8393e-05	0.000121692	2.33123	Down-Regulated
LOC101928461	-1.1007	6.12498	-4.85489	1.84236e-05	0.000121816	2.32961	Down-Regulated
GRIK4	-1.35361	6.55639	-4.85101	1.86527e-05	0.000123051	2.31753	Down-Regulated
FFAR3 /// GPR42	-1.10706	5.37239	-4.84851	1.88014e-05	0.000123872	2.30977	Down-Regulated
SHC3	-1.00632	7.04579	-4.84071	1.92739e-05	0.000126577	2.28552	Down-Regulated
ZRANB2-AS1	-1.04376	5.61865	-4.84013	1.93092e-05	0.000126686	2.28374	Down-Regulated
LOC101929715	-1.13575	9.84757	-4.83453	1.96561e-05	0.000128554	2.26634	Down-Regulated
LOC101928221	-1.0067	10.6862	-4.83051	1.99088e-05	0.000130055	2.25386	Down-Regulated
C16orf82	-1.7272	7.74292	-4.82989	1.99482e-05	0.00013025	2.25193	Down-Regulated
MIR622	-1.01973	3.9197	-4.82747	2.01022e-05	0.000131172	2.24442	Down-Regulated
FLJ32154	-1.17856	5.46522	-4.82632	2.0176e-05	0.000131443	2.24084	Down-Regulated
KIAA1456	-1.27243	5.52675	-4.82582	2.02081e-05	0.00013161	2.23929	Down-Regulated
ATPAF1	-1.03854	11.5928	-4.82512	2.02526e-05	0.000131808	2.23714	Down-Regulated
LRRC55	-1.1379	6.08088	-4.81998	2.05865e-05	0.000133819	2.22117	Down-Regulated
WDR16	-1.35564	7.35927	-4.8194	2.06245e-05	0.000133981	2.21937	Down-Regulated
B9D2	-1.36035	5.59045	-4.81894	2.06544e-05	0.000134119	2.21796	Down-Regulated
FAM57B /// LOC100996332	-1.37863	7.0527	-4.81665	2.08055e-05	0.000134813	2.21084	Down-Regulated
ADAMTS10	-1.20533	9.72408	-4.81234	2.10921e-05	0.000136454	2.19747	Down-Regulated
LOC101928290 /// LOC101928317	-1.46079	6.37652	-4.81097	2.11839e-05	0.000136927	2.19323	Down-Regulated
PGLYRP2	-1.09781	9.30257	-4.81005	2.12457e-05	0.000137273	2.19039	Down-Regulated
LINC00881	-1.34601	6.90514	-4.80916	2.13064e-05	0.000137571	2.1876	Down-Regulated
SCGB3A2	-1.13776	4.95646	-4.80727	2.14343e-05	0.000138185	2.18176	Down-Regulated
PRKG2	-1.16316	7.90692	-4.8022	2.17821e-05	0.000140162	2.16604	Down-Regulated
CISD3	-1.01271	10.3103	-4.79669	2.21666e-05	0.000142501	2.14896	Down-Regulated
MORN5	-1.28145	8.35095	-4.79605	2.22114e-05	0.000142691	2.14699	Down-Regulated
MIR146A	-1.30842	5.90868	-4.79513	2.22767e-05	0.000142977	2.14412	Down-Regulated
CIART	-1.34102	11.2406	-4.79302	2.24262e-05	0.000143853	2.13759	Down-Regulated
RP11-357G3.1	-1.07575	6.46003	-4.79254	2.24601e-05	0.000144025	2.13611	Down-Regulated
LOC101928707	-1.39348	5.11566	-4.78957	2.26727e-05	0.000145069	2.12692	Down-Regulated
PLEKHN1	-1.14808	9.0358	-4.78648	2.28961e-05	0.00014604	2.11734	Down-Regulated
CCDC182	-1.94309	7.21057	-4.78355	2.31102e-05	0.000147177	2.10826	Down-Regulated
AOC4P	-1.26758	7.40387	-4.7829	2.31581e-05	0.00014739	2.10624	Down-Regulated
LOC100506476	-1.87077	7.60876	-4.78218	2.32106e-05	0.000147632	2.10402	Down-Regulated
LOC100506699	-1.05255	7.28887	-4.78108	2.32921e-05	0.000148058	2.1006	Down-Regulated
DKFZp779M0652	-1.0885	9.83066	-4.78076	2.33153e-05	0.00014816	2.09963	Down-Regulated
BHMT	-1.07466	8.05906	-4.77615	2.36591e-05	0.000150017	2.08535	Down-Regulated
AQP4	-1.10559	11.3297	-4.77441	2.37897e-05	0.000150719	2.07997	Down-Regulated
IL1F10	-1.45329	6.92776	-4.77438	2.3792e-05	0.000150719	2.07988	Down-Regulated
FOXH1	-1.07059	7.20624	-4.77387	2.38308e-05	0.000150919	2.07829	Down-Regulated
KLK4	-1.01484	8.65115	-4.77279	2.39123e-05	0.000151388	2.07495	Down-Regulated
ZSWIM4	-1.64776	5.96681	-4.768	2.42783e-05	0.000153325	2.06013	Down-Regulated
LINC00310	-1.45161	5.58178	-4.76694	2.43599e-05	0.000153792	2.05685	Down-Regulated
NAPA-AS1	-1.07329	8.28041	-4.76665	2.43825e-05	0.000153887	2.05595	Down-Regulated
GPC2	-1.6918	7.60219	-4.7664	2.44015e-05	0.000153959	2.05519	Down-Regulated
RPL7AP10 /// RPL7AP10	-1.13402	10.5157	-4.76276	2.46846e-05	0.000155505	2.04393	Down-Regulated
TRPV4	-1.31208	6.97913	-4.76203	2.47419e-05	0.00015577	2.04167	Down-Regulated
CDH24	-1.10988	9.84326	-4.76165	2.47718e-05	0.00015591	2.04049	Down-Regulated
ELOF1	-1.07114	11.282	-4.76078	2.48401e-05	0.000156244	2.0378	Down-Regulated
DPYSL5	-1.23935	9.99293	-4.75945	2.49454e-05	0.000156858	2.03367	Down-Regulated
LOC100505841	-1.08753	8.94382	-4.75638	2.5189e-05	0.000158195	2.02419	Down-Regulated
TSPY1	-1.02066	6.29646	-4.75603	2.52166e-05	0.000158297	2.02312	Down-Regulated
NKAPL	-1.10929	8.66267	-4.75464	2.5328e-05	0.000158838	2.01882	Down-Regulated
RBBP8NL	-1.71053	6.46272	-4.75345	2.54243e-05	0.000159239	2.01512	Down-Regulated
LOC101927839	-1.32972	5.64549	-4.75343	2.54254e-05	0.000159239	2.01507	Down-Regulated
RAC3	-1.06976	5.50952	-4.74656	2.59851e-05	0.000162061	1.99383	Down-Regulated
AF067845.1	-1.10178	4.53718	-4.74517	2.60995e-05	0.000162712	1.98954	Down-Regulated
FAM90A1	-1.00035	6.21031	-4.7449	2.61216e-05	0.0001628	1.98871	Down-Regulated
LOC648987	-1.2567	8.53125	-4.74431	2.61708e-05	0.000163056	1.98688	Down-Regulated
LINC00116	-1.03627	13.7247	-4.74366	2.62245e-05	0.000163204	1.98488	Down-Regulated
LOC100288175	-1.44983	7.47939	-4.74364	2.62265e-05	0.000163204	1.9848	Down-Regulated
SLC47A2	-1.0968	10.0134	-4.7426	2.63124e-05	0.000163589	1.98162	Down-Regulated
KREMEN2	-1.34463	6.35378	-4.74001	2.65295e-05	0.000164638	1.9736	Down-Regulated
SSU72P8 /// SSU72P8	-1.56871	7.43134	-4.73838	2.66663e-05	0.000165286	1.96858	Down-Regulated
ZNF221	-1.05711	5.42553	-4.73657	2.68198e-05	0.000165935	1.96298	Down-Regulated
TBC1D21	-1.08168	9.38173	-4.7362	2.68516e-05	0.000166081	1.96182	Down-Regulated
GIPR	-1.11729	7.17125	-4.73574	2.68908e-05	0.000166273	1.9604	Down-Regulated
KCNJ4	-1.24392	7.01547	-4.73556	2.69057e-05	0.000166315	1.95986	Down-Regulated
RP11-456H18.2	-1.61049	7.54553	-4.73501	2.69523e-05	0.000166502	1.95817	Down-Regulated
C6orf163	-1.12397	8.75939	-4.73463	2.69848e-05	0.000166602	1.957	Down-Regulated
LINC00925	-1.13331	6.39864	-4.73411	2.70296e-05	0.000166778	1.95538	Down-Regulated
GDF10	-1.04418	8.81195	-4.73073	2.73202e-05	0.000168266	1.94495	Down-Regulated
LOC642980	-1.1987	9.49755	-4.72857	2.75072e-05	0.000169264	1.93829	Down-Regulated
MRVI1-AS1	-1.1577	10.1542	-4.72692	2.76518e-05	0.000170073	1.93318	Down-Regulated
CYP2D6	-1.04155	7.52619	-4.72382	2.79239e-05	0.000171415	1.92363	Down-Regulated
MKX	-1.07003	5.79556	-4.71659	2.85699e-05	0.00017475	1.90132	Down-Regulated
PBOV1	-1.47361	6.20155	-4.7113	2.90525e-05	0.00017733	1.88498	Down-Regulated
LOC100506470	-1.18387	9.08633	-4.71068	2.91087e-05	0.00017762	1.8831	Down-Regulated
GPR156	-1.04387	10.9017	-4.70726	2.94258e-05	0.000179233	1.87253	Down-Regulated
CRISP1	-1.18148	6.50076	-4.70614	2.95294e-05	0.000179757	1.8691	Down-Regulated
SHISA4	-1.27067	11.6761	-4.70602	2.95406e-05	0.000179771	1.86873	Down-Regulated
SPATS1	-1.03401	9.43552	-4.7052	2.96174e-05	0.000180185	1.8662	Down-Regulated
PLCD4	-1.04002	12.4682	-4.69994	3.01145e-05	0.000182927	1.84997	Down-Regulated
PNCK	-1.45361	7.67886	-4.6939	3.06947e-05	0.000186018	1.83136	Down-Regulated
AIM1L	-1.08752	7.20917	-4.69063	3.10133e-05	0.000187615	1.8213	Down-Regulated
LOC102724362	-1.03196	7.00681	-4.69018	3.10574e-05	0.000187826	1.81991	Down-Regulated
TBX22	-1.93907	5.80077	-4.68935	3.11383e-05	0.000188184	1.81737	Down-Regulated
PRR29	-1.00039	10.2138	-4.67782	3.22936e-05	0.000194095	1.78186	Down-Regulated
LRRC61	-1.08236	7.62561	-4.67648	3.24304e-05	0.000194802	1.77774	Down-Regulated
HS6ST3	-1.03384	8.10663	-4.67253	3.28371e-05	0.00019698	1.76559	Down-Regulated
FOXN3-AS1	-1.0117	10.0345	-4.67251	3.28396e-05	0.00019698	1.76552	Down-Regulated
CSMD2	-1.6356	6.87449	-4.66928	3.31752e-05	0.000198749	1.75561	Down-Regulated
C1orf100	-1.43691	8.54406	-4.66862	3.32446e-05	0.000199048	1.75357	Down-Regulated
LOC101929112	-1.37508	6.84996	-4.66694	3.34211e-05	0.000199725	1.74841	Down-Regulated
DNAJB13	-1.02864	10.2915	-4.66621	3.34987e-05	0.0002001	1.74615	Down-Regulated
LINC01206	-1.01055	9.963	-4.66439	3.36909e-05	0.000201013	1.74057	Down-Regulated
UFSP1	-1.36442	7.54756	-4.6635	3.3786e-05	0.000201522	1.73782	Down-Regulated
SMLR1	-1.22653	7.99928	-4.66155	3.39949e-05	0.00020259	1.73182	Down-Regulated
PRADC1	-1.14634	11.8252	-4.65798	3.43793e-05	0.000204582	1.72086	Down-Regulated
CNGB1	-1.07921	6.00603	-4.65464	3.47436e-05	0.000206269	1.71059	Down-Regulated
TEX33	-1.89442	6.4085	-4.64975	3.52834e-05	0.000208866	1.69557	Down-Regulated
KIAA1683	-1.09142	7.06586	-4.64938	3.53243e-05	0.00020902	1.69444	Down-Regulated
PIP5KL1	-1.424	8.46901	-4.64374	3.5958e-05	0.000212244	1.67711	Down-Regulated
AANAT	-1.56931	6.0404	-4.64121	3.62455e-05	0.000213663	1.66935	Down-Regulated
RPS4XP9 /// RPS4XP9	-1.44541	7.21441	-4.64117	3.62509e-05	0.000213663	1.66921	Down-Regulated
RASGEF1C	-1.15231	5.45174	-4.63813	3.65992e-05	0.000215343	1.65989	Down-Regulated
SPATA4	-1.00329	10.0518	-4.63427	3.70468e-05	0.000217736	1.64805	Down-Regulated
PHOX2B	-1.01115	8.33305	-4.63426	3.70486e-05	0.000217736	1.648	Down-Regulated
FBXO40	-1.37787	11.9178	-4.62984	3.75677e-05	0.000220533	1.63445	Down-Regulated
LOC100128751	-1.003	7.06593	-4.62926	3.76365e-05	0.00022081	1.63267	Down-Regulated
SPATA33	-1.18182	7.57472	-4.62667	3.79445e-05	0.00022217	1.62473	Down-Regulated
RP11-945A11.2	-1.02477	8.52945	-4.62343	3.83343e-05	0.000224067	1.61477	Down-Regulated
LOC100505555 /// ZNF846	-1.28141	5.65609	-4.621	3.86287e-05	0.000225436	1.60732	Down-Regulated
MAGEA9 /// MAGEA9B	-1.27701	5.66863	-4.61955	3.88051e-05	0.0002263	1.60288	Down-Regulated
GNGT2	-1.10402	7.19245	-4.61825	3.89645e-05	0.000227068	1.59889	Down-Regulated
[truncated: 835 more rows]
